# Supplementary material for: FOXL2 interaction with different binding partners regulates the dynamics of ovarian development
Source: Sci Adv. 2024 Mar 22;10(12):eadl0788. doi: 10.1126/sciadv.adl0788 (PMC10959415; doi:10.1126/sciadv.adl0788)
Supplement: Supplementary file 2 — Movie S1 [file sciadv.adl0788_movie_s1.zip]

Archive with 1 entries (1 files):
- adl0788_Movie_S1.mov
