# Supplementary material for: FOXL2 interaction with different binding partners regulates the dynamics of ovarian development
Source: Sci Adv. 2024 Mar 22;10(12):eadl0788. doi: 10.1126/sciadv.adl0788 (PMC10959415; doi:10.1126/sciadv.adl0788)
Supplement: Supplementary file 3 — Data S1 to S6 [file sciadv.adl0788_data_s1_to_s6.zip]

Archive with 6 entries (6 files):
- adl0788_Data_S1.xlsb
- adl0788_Data_S2.xlsb
- adl0788_Data_S3.xlsx
- adl0788_Data_S4.xlsb
- adl0788_Data_S5.xlsb
- adl0788_Data_S6.xlsb
