# Supplementary material for: FOXL2 interaction with different binding partners regulates the dynamics of ovarian development
Source: Sci Adv. 2024 Mar 22;10(12):eadl0788. doi: 10.1126/sciadv.adl0788 (PMC10959415; doi:10.1126/sciadv.adl0788)
Supplement: Supplementary file 3 — Data S1 to S6 [file sciadv.adl0788_data_s1_to_s6.zip › adl0788_Data_S3.xlsx]

## Sheet: E14_1W_8W ChIP-SICAP
Uniprot.ID	Protein.IDs	Gene.names.x	iBAQ.E14_Foxl2_R1	iBAQ.E14_Foxl2_R2	iBAQ.E14_NoAB_R1	iBAQ.E14_NoAB_R2	iBAQ.W1_Foxl2_R1	iBAQ.W1_Foxl2_R2	iBAQ.W1_NoAB_R1	iBAQ.W1_NoAB_R2	iBAQ.W8_Foxl2_R1	iBAQ.W8_Foxl2_R2	iBAQ.W8_NoAB_R1	iBAQ.W8_NoAB_R2	Gene.names.1st	iBAQ.mean.E14	logFC.E14_Foxl2.NoAB	P.Value.E14_Foxl2.NoAB	adj.P.Val.E14_Foxl2.NoAB	rank.E14	iBAQ.mean.W1	logFC.W1_Foxl2.NoAB	P.Value.W1_Foxl2.NoAB	adj.P.Val.W1_Foxl2.NoAB	rank.W1	iBAQ.mean.W8	logFC.W8_Foxl2.NoAB	P.Value.W8_Foxl2.NoAB	adj.P.Val.W8_Foxl2.NoAB	rank.W8	Entry	Entry.name	Gene.names.y	Function..CC.	Gene.ontology..cellular.component.	Gene.ontology..biological.process.	Gene.ontology..molecular.function.	Subcellular.location..CC.
Q3THW5	Q3THW5;P0C0S6	H2afv;H2afz	NA	NA	NA	NA	21.82	20.877	10.8763	10.8763	19.8897	20.9705	10.2882	10.2882	H2afv	#NUM!	NA	NA	NA	NA	21.3485	10.4722	6.49722e-05	0.000167084	34	20.4301	10.1419	0.000133293	0.000620815	16	Q3THW5	H2AV_MOUSE	H2az2 H2afv H2av	FUNCTION: Variant histone H2A which replaces conventional H2A in a subset of nucleosomes. Nucleosomes wrap and compact DNA into chromatin, limiting DNA accessibility to the cellular machineries which require DNA as a template. Histones thereby play a central role in transcription regulation, DNA repair, DNA replication and chromosomal stability. DNA accessibility is regulated via a complex set of…	nucleosome [GO:0000786]; nucleus [GO:0005634]	heterochromatin assembly [GO:0031507]	DNA binding [GO:0003677]; protein heterodimerization activity [GO:0046982]	SUBCELLULAR LOCATION: Nucleus {ECO:0000250}. Chromosome {ECO:0000250}.
Q60972	Q60972	Rbbp4	17.2505	16.6726	9.74255	9.74255	21.5668	21.4043	10.8763	10.8763	19.5239	19.8176	10.2882	10.2882	Rbbp4	16.9616	7.21902	4.57169e-05	0.00034991	39	21.4855	10.6092	1.7159e-06	5.43902e-05	32	19.6708	9.38262	1.25491e-05	0.000350869	27	Q60972	RBBP4_MOUSE	Rbbp4 Rbap48	FUNCTION: Core histone-binding subunit that may target chromatin assembly factors, chromatin remodeling factors and histone deacetylases to their histone substrates in a manner that is regulated by nucleosomal DNA. Component of several complexes which regulate chromatin metabolism. These include the chromatin assembly factor 1 (CAF-1) complex, which is required for chromatin assembly following DN…	CAF-1 complex [GO:0033186]; chromatin [GO:0000785]; chromosome, telomeric region [GO:0000781]; cytosol [GO:0005829]; ESC/E(Z) complex [GO:0035098]; histone deacetylase complex [GO:0000118]; nucleoplasm [GO:0005654]; nucleus [GO:0005634]; NuRD complex [GO:0016581]; NURF complex [GO:0016589]; protein-containing complex [GO:0032991]	cell cycle [GO:0007049]; chromatin assembly [GO:0031497]; chromatin remodeling [GO:0006338]; DNA replication [GO:0006260]; DNA replication-dependent chromatin assembly [GO:0006335]; DNA replication-independent chromatin assembly [GO:0006336]; heterochromatin assembly [GO:0031507]; histone deacetylation [GO:0016575]; regulation of gene expression [GO:0010468]; regulation of transcription, DNA-temp…	ATP-dependent activity, acting on DNA [GO:0008094]; histone binding [GO:0042393]; histone deacetylase binding [GO:0042826]; RNA polymerase II cis-regulatory region sequence-specific DNA binding [GO:0000978]	SUBCELLULAR LOCATION: Nucleus {ECO:0000250|UniProtKB:Q09028}. Chromosome, telomere {ECO:0000250|UniProtKB:Q09028}. Note=Localizes to chromatin as part of the PRC2 complex. {ECO:0000250|UniProtKB:Q09028}.
Q8BL97	Q8BL97-3;Q8BL97-4;Q8BL97-2;Q8BL97	Srsf7	16.2646	15.6679	9.74255	9.74255	20.7441	20.7861	10.8763	10.8763	19.1163	19.5942	10.2882	10.2882	Srsf7	15.9662	6.22369	8.11822e-05	0.000384649	69	20.7651	9.88883	1.39129e-06	5.43902e-05	43	19.3553	9.06708	2.80299e-05	0.000350869	33	Q8BL97	SRSF7_MOUSE	Srsf7 Sfrs7	FUNCTION: Required for pre-mRNA splicing. Represses the splicing of MAPT/Tau exon 10. May function as export adapter involved in mRNA nuclear export such as of histone H2A. Binds mRNA which is thought to be transferred to the NXF1-NXT1 heterodimer for export (TAP/NXF1 pathway); enhances NXF1-NXT1 RNA-binding activity. RNA-binding is semi-sequence specific (By similarity). {ECO:0000250|UniProtKB:Q…	cytoplasm [GO:0005737]; nuclear speck [GO:0016607]; nucleoplasm [GO:0005654]	cellular response to leukemia inhibitory factor [GO:1990830]; mRNA splicing, via spliceosome [GO:0000398]; mRNA transport [GO:0051028]; negative regulation of mRNA splicing, via spliceosome [GO:0048025]; RNA splicing [GO:0008380]	protein domain specific binding [GO:0019904]; RNA binding [GO:0003723]; zinc ion binding [GO:0008270]	SUBCELLULAR LOCATION: Nucleus {ECO:0000250|UniProtKB:Q16629}. Cytoplasm {ECO:0000250|UniProtKB:Q16629}.
P11031	P11031	Sub1	19.8493	18.8541	9.74255	9.74255	21.4509	21.6312	10.8763	10.8763	19.0604	19.0916	10.2882	10.2882	Sub1	19.3517	9.60917	7.34626e-05	0.000384649	15	21.5411	10.6648	1.84984e-06	5.43902e-05	29	19.076	8.78779	8.21111e-06	0.000350869	39	P11031	TCP4_MOUSE	Sub1 Pc4 Rpo2tc1	FUNCTION: General coactivator that functions cooperatively with TAFs and mediates functional interactions between upstream activators and the general transcriptional machinery. May be involved in stabilizing the multiprotein transcription complex. Binds single-stranded DNA. Also binds, in vitro, non-specifically to double-stranded DNA (ds DNA).	nucleolus [GO:0005730]; nucleoplasm [GO:0005654]; nucleus [GO:0005634]; transcription regulator complex [GO:0005667]	negative regulation of DNA metabolic process [GO:0051053]; positive regulation of transcription initiation from RNA polymerase II promoter [GO:0060261]; promoter clearance from RNA polymerase II promoter [GO:0001111]; protein homooligomerization [GO:0051260]; regulation of transcription by RNA polymerase II [GO:0006357]; SMAD protein signal transduction [GO:0060395]	DNA-binding transcription factor binding [GO:0140297]; DNA helicase activity [GO:0003678]; identical protein binding [GO:0042802]; RNA polymerase II cis-regulatory region sequence-specific DNA binding [GO:0000978]; single-stranded DNA binding [GO:0003697]; transcription coactivator activity [GO:0003713]	SUBCELLULAR LOCATION: Nucleus.
O08537	O08537-4;O08537;O08537-2;O08537-6;O08537-7	Esr2	NA	NA	NA	NA	17.4107	15.7907	10.8763	10.8763	19.1199	18.9259	10.2882	10.2882	Esr2	#NUM!	NA	NA	NA	NA	16.6007	5.72444	0.00228142	0.0028487	262	19.0229	8.73475	1.13384e-05	0.000350869	41	O08537	ESR2_MOUSE	Esr2 Estrb Nr3a2	FUNCTION: Nuclear hormone receptor. Binds estrogens with an affinity similar to that of ESR1/ER-alpha, and activates expression of reporter genes containing estrogen response elements (ERE) in an estrogen-dependent manner. {ECO:0000250|UniProtKB:Q92731}.	cilium [GO:0005929]; cytoplasm [GO:0005737]; mitochondrion [GO:0005739]; neuronal cell body [GO:0043025]; neuron projection [GO:0043005]; nucleus [GO:0005634]; perikaryon [GO:0043204]; perinuclear region of cytoplasm [GO:0048471]; plasma membrane [GO:0005886]; protein-DNA complex [GO:0032993]	behavioral fear response [GO:0001662]; brain development [GO:0007420]; cellular response to estradiol stimulus [GO:0071392]; epithelial cell maturation involved in prostate gland development [GO:0060743]; estrous cycle [GO:0044849]; hormone-mediated apoptotic signaling pathway [GO:0008628]; intracellular estrogen receptor signaling pathway [GO:0030520]; intracellular steroid hormone receptor sign…	DNA binding [GO:0003677]; DNA-binding transcription activator activity, RNA polymerase II-specific [GO:0001228]; enzyme binding [GO:0019899]; estradiol binding [GO:1903924]; estrogen binding [GO:0099130]; estrogen receptor activity [GO:0030284]; estrogen response element binding [GO:0034056]; heterocyclic compound binding [GO:1901363]; hormone binding [GO:0042562]; nuclear receptor activity [GO:0…	SUBCELLULAR LOCATION: Nucleus {ECO:0000250|UniProtKB:Q92731}.
P63323	P63323	Rps12	17.7999	16.7598	9.74255	9.74255	NA	17.6932	18.2555	17.9461	NA	18.2754	17.8756	17.8519	Rps12	17.2798	7.5373	0.000189051	0.000696689	31	17.6932	-0.40756	0.220915	0.226806	NA	18.2754	0.411635	0.223167	0.257434	NA	P63323	RS12_MOUSE	Rps12	NA	cytosol [GO:0005829]; cytosolic large ribosomal subunit [GO:0022625]; cytosolic ribosome [GO:0022626]; cytosolic small ribosomal subunit [GO:0022627]; Golgi apparatus [GO:0005794]; intracellular membrane-bounded organelle [GO:0043231]	positive regulation of canonical Wnt signaling pathway [GO:0090263]; translation [GO:0006412]	structural constituent of ribosome [GO:0003735]	SUBCELLULAR LOCATION: Cytoplasm.
O88470	O88470;Q61080;O54743	Foxl2	16.4974	16.9417	9.74255	9.74255	20.5552	20.6015	10.8763	10.8763	19.4244	18.5827	10.2882	10.2882	Foxl2	16.7196	6.97701	2.94315e-05	0.000325963	48	20.5783	9.70204	1.49106e-06	5.43902e-05	52	19.0036	8.71539	0.000110865	0.000559843	43	O88470	FOXL2_MOUSE	Foxl2 Pfrk	FUNCTION: Transcriptional regulator. Critical factor essential for ovary differentiation and maintenance, and repression of the genetic program for somatic testis determination. Prevents trans-differentiation of ovary to testis through transcriptional repression of the Sertoli cell-promoting gene SOX9. Has apoptotic activity in ovarian cells. Suppresses ESR1-mediated transcription of PTGS2/COX2 s…	Flemming body [GO:0090543]; nucleoplasm [GO:0005654]; nucleus [GO:0005634]	anatomical structure morphogenesis [GO:0009653]; apoptotic DNA fragmentation [GO:0006309]; cell differentiation [GO:0030154]; embryonic eye morphogenesis [GO:0048048]; extraocular skeletal muscle development [GO:0002074]; female gonad development [GO:0008585]; female somatic sex determination [GO:0019101]; granulosa cell differentiation [GO:0060014]; negative regulation of transcription, DNA-temp…	cysteine-type endopeptidase regulator activity involved in apoptotic process [GO:0043028]; DNA binding [GO:0003677]; DNA-binding transcription activator activity, RNA polymerase II-specific [GO:0001228]; DNA-binding transcription factor activity [GO:0003700]; DNA-binding transcription factor activity, RNA polymerase II-specific [GO:0000981]; estrogen receptor binding [GO:0030331]; RNA polymerase …	SUBCELLULAR LOCATION: Nucleus {ECO:0000255|PROSITE-ProRule:PRU00089, ECO:0000269|PubMed:19797124}.
Q9CU62	Q9CU62	Smc1a	14.425	14.8891	NA	11.0957	20.7798	20.4471	10.8763	10.8763	18.8899	18.9529	10.2882	10.2882	Smc1a	14.657	3.56139	0.00478123	0.00906156	97	20.6134	9.73716	5.89443e-06	5.43902e-05	51	18.9214	8.63321	8.92814e-06	0.000350869	45	Q9CU62	SMC1A_MOUSE	Smc1a Sb1.8 Smc1 Smc1l1 Smcb	FUNCTION: Involved in chromosome cohesion during cell cycle and in DNA repair. Involved in DNA repair via its interaction with BRCA1 and its related phosphorylation by ATM, and works as a downstream effector in the ATM/NBS1 branch of S-phase checkpoint (By similarity). Central component of cohesin complex. The cohesin complex is required for the cohesion of sister chromatids after DNA replication…	cohesin complex [GO:0008278]; cytosol [GO:0005829]; kinetochore [GO:0000776]; meiotic cohesin complex [GO:0030893]; mitotic spindle pole [GO:0097431]; nuclear matrix [GO:0016363]; nuclear meiotic cohesin complex [GO:0034991]; nucleoplasm [GO:0005654]; nucleus [GO:0005634]	cell division [GO:0051301]; DNA repair [GO:0006281]; meiotic cell cycle [GO:0051321]; mitotic sister chromatid cohesion [GO:0007064]; mitotic spindle assembly [GO:0090307]; response to DNA damage checkpoint signaling [GO:0072423]; response to radiation [GO:0009314]; sister chromatid cohesion [GO:0007062]; stem cell population maintenance [GO:0019827]	ATP binding [GO:0005524]; ATP hydrolysis activity [GO:0016887]; chromatin binding [GO:0003682]; DNA binding [GO:0003677]; mediator complex binding [GO:0036033]; protein heterodimerization activity [GO:0046982]	SUBCELLULAR LOCATION: Nucleus. Chromosome. Chromosome, centromere. Note=Associates with chromatin. The phosphorylated form on Ser-957 and Ser-966 associates with chromatin during G1/S/G2 phases but not during M phase, suggesting that phosphorylation does not regulate cohesin function (By similarity). Before prophase it is scattered along chromosome arms. During prophase, most of cohesin complexes…
P23198	P23198	Cbx3	17.0902	17.4309	9.74255	9.74255	21.4917	21.6004	10.8763	10.8763	17.9783	19.7369	10.2882	10.2882	Cbx3	17.2605	7.51799	1.46455e-05	0.000325963	33	21.5461	10.6698	1.31982e-06	5.43902e-05	28	18.8576	8.56941	0.000925183	0.00233009	49	P23198	CBX3_MOUSE	Cbx3	FUNCTION: Component of heterochromatin. Recognizes and binds histone H3 tails methylated at 'Lys-9', leading to epigenetic repression. Probably involved in the repression of many genes located in euchromatin, such as E2F1, MYC and CDC25A. Involved in the formation of functional kinetochore through interaction with MIS12 complex proteins. Contributes to the conversion of local chromatin to a heter…	chromatin [GO:0000785]; chromocenter [GO:0010369]; chromosome, centromeric region [GO:0000775]; condensed chromosome, centromeric region [GO:0000779]; euchromatin [GO:0000791]; heterochromatin [GO:0000792]; nuclear envelope [GO:0005635]; nucleoplasm [GO:0005654]; nucleus [GO:0005634]; pericentric heterochromatin [GO:0005721]; RNA polymerase II transcription regulator complex [GO:0090575]; senesce…	cellular response to DNA damage stimulus [GO:0006974]; chromatin organization [GO:0006325]; negative regulation of transcription, DNA-templated [GO:0045892]; negative regulation of transcription by RNA polymerase II [GO:0000122]; rhythmic process [GO:0048511]	chromatin binding [GO:0003682]; DNA-binding transcription factor binding [GO:0140297]; enzyme binding [GO:0019899]; histone methyltransferase binding [GO:1990226]; identical protein binding [GO:0042802]; methylated histone binding [GO:0035064]; protein domain specific binding [GO:0019904]; transcription cis-regulatory region binding [GO:0000976]; transcription coregulator binding [GO:0001221]	SUBCELLULAR LOCATION: Nucleus {ECO:0000269|PubMed:8751383}. Note=May be associated with microtubules and mitotic poles during mitosis (Potential). Associates with euchromatin and is largely excluded from constitutive heterochromatin. {ECO:0000305}.
Q60749	Q60749;Q9WU01-2;Q9R226;Q9WU01	Khdrbs1;Khdrbs2;Khdrbs3	17.5757	17.0651	9.74255	9.74255	20.5775	20.4966	10.8763	10.8763	18.7306	18.5861	10.2882	10.2882	Khdrbs1	17.3204	7.57785	2.94841e-05	0.000325963	30	20.537	9.66073	1.64838e-06	5.43902e-05	55	18.6583	8.37016	1.13861e-05	0.000350869	51	Q60749	KHDR1_MOUSE	Khdrbs1	FUNCTION: Recruited and tyrosine phosphorylated by several receptor systems, for example the T-cell, leptin and insulin receptors. Once phosphorylated, functions as an adapter protein in signal transduction cascades by binding to SH2 and SH3 domain-containing proteins. Role in G2-M progression in the cell cycle. Represses CBP-dependent transcriptional activation apparently by competing with other…	cytoplasm [GO:0005737]; Grb2-Sos complex [GO:0070618]; membrane [GO:0016020]; nucleoplasm [GO:0005654]; nucleus [GO:0005634]; protein-containing complex [GO:0032991]	cell cycle [GO:0007049]; cell surface receptor signaling pathway [GO:0007166]; mRNA processing [GO:0006397]; negative regulation of transcription by RNA polymerase II [GO:0000122]; positive regulation of RNA export from nucleus [GO:0046833]; positive regulation of translational initiation [GO:0045948]; regulation of alternative mRNA splicing, via spliceosome [GO:0000381]; regulation of mRNA splic…	identical protein binding [GO:0042802]; mRNA binding [GO:0003729]; poly(A) binding [GO:0008143]; poly(U) RNA binding [GO:0008266]; protein-containing complex binding [GO:0044877]; protein domain specific binding [GO:0019904]; protein tyrosine kinase binding [GO:1990782]; RNA binding [GO:0003723]; SH2 domain binding [GO:0042169]; SH3 domain binding [GO:0017124]; signaling adaptor activity [GO:0035…	SUBCELLULAR LOCATION: Nucleus {ECO:0000269|PubMed:12496368}. Cytoplasm {ECO:0000250|UniProtKB:Q07666}. Membrane {ECO:0000269|PubMed:12496368}. Note=Predominantly located in the nucleus but also located partially in the cytoplasm. {ECO:0000250|UniProtKB:Q07666}.
P01837	P01837		19.1204	18.6539	19.1072	17.8622	NA	18.539	18.767	19.8434	19.0773	18.1698	10.2882	10.2882	NA	18.8871	0.402385	0.499193	0.554969	NA	18.539	-0.766261	0.346378	0.352481	NA	18.6236	8.33538	0.000155183	0.000687982	52	P01837	IGKC_MOUSE	Igkc	NA	external side of plasma membrane [GO:0009897]; extracellular region [GO:0005576]; immunoglobulin complex, circulating [GO:0042571]; plasma membrane [GO:0005886]	B cell differentiation [GO:0030183]; B cell receptor signaling pathway [GO:0050853]; complement activation, classical pathway [GO:0006958]; defense response to bacterium [GO:0042742]; innate immune response [GO:0045087]; phagocytosis, engulfment [GO:0006911]; phagocytosis, recognition [GO:0006910]; positive regulation of B cell activation [GO:0050871]	antigen binding [GO:0003823]; immunoglobulin receptor binding [GO:0034987]	NA
P27699	P27699-11;P27699-10;P27699-2;P27699-8;P27699-7;P27699-6;P27699-5;P81269;Q01147;Q01147-1	Atf1;Creb1	16.5421	NA	NA	NA	20.6385	19.8838	10.8763	10.8763	18.692	18.0068	10.2882	10.2882	Atf1	16.5421	NA	NA	NA	NA	20.2611	9.38483	4.84749e-05	0.000142646	63	18.3494	8.06123	8.59804e-05	0.000504023	58	P27699	CREM_MOUSE	Crem	FUNCTION: Transcriptional regulator that binds the cAMP response element (CRE), a sequence present in many viral and cellular promoters. Isoforms are either transcriptional activators or repressors. Isoform 2, isoform 3 and isoform 4 are repressors, while isoform 1 is an activator. Plays a role in spermatogenesis and is involved in spermatid maturation. Binding of isoform 1 (activator) to CRE is …	ATF4-CREB1 transcription factor complex [GO:1990589]; cytoplasm [GO:0005737]; nucleus [GO:0005634]; transcription regulator complex [GO:0005667]	circadian regulation of gene expression [GO:0032922]; circadian rhythm [GO:0007623]; glycosphingolipid metabolic process [GO:0006687]; negative regulation of transcription, DNA-templated [GO:0045892]; negative regulation of transcription by RNA polymerase II [GO:0000122]; positive regulation of transcription by RNA polymerase II [GO:0045944]; regulation of transcription, DNA-templated [GO:0006355…	DNA binding [GO:0003677]; DNA-binding transcription factor activity, RNA polymerase II-specific [GO:0000981]; DNA-binding transcription repressor activity, RNA polymerase II-specific [GO:0001227]; RNA polymerase II cis-regulatory region sequence-specific DNA binding [GO:0000978]; RNA polymerase II transcription regulatory region sequence-specific DNA binding [GO:0000977]; sequence-specific double…	SUBCELLULAR LOCATION: Nucleus {ECO:0000269|PubMed:23443664, ECO:0000269|PubMed:8252624}.; SUBCELLULAR LOCATION: [Isoform 11]: Cytoplasm. Nucleus.
P18608	P18608	Hmgn1	NA	18.7919	NA	NA	21.6673	20.3012	10.8763	10.8763	19.5116	NA	NA	NA	Hmgn1	18.7919	NA	NA	NA	NA	20.9842	10.1079	0.000223158	0.000390673	39	19.5116	NA	NA	NA	NA	P18608	HMGN1_MOUSE	Hmgn1 Hmg-14 Hmg14	FUNCTION: Binds to the inner side of the nucleosomal DNA thus altering the interaction between the DNA and the histone octamer. May be involved in the process which maintains transcribable genes in a unique chromatin conformation. Inhibits the phosphorylation of nucleosomal histones H3 and H2A by RPS6KA5/MSK1 and RPS6KA3/RSK2. {ECO:0000269|PubMed:15327773}.	chromatin [GO:0000785]; cytoplasm [GO:0005737]; nucleoplasm [GO:0005654]; nucleus [GO:0005634]	chromatin organization [GO:0006325]; positive regulation of NAD+ ADP-ribosyltransferase activity [GO:1901666]; post-embryonic camera-type eye morphogenesis [GO:0048597]; pyrimidine dimer repair by nucleotide-excision repair [GO:0000720]; regulation of development, heterochronic [GO:0040034]; regulation of epithelial cell proliferation [GO:0050678]; regulation of transcription by RNA polymerase II…	chromatin binding [GO:0003682]; nucleosomal DNA binding [GO:0031492]	SUBCELLULAR LOCATION: Nucleus. Cytoplasm {ECO:0000250}. Note=Cytoplasmic enrichment upon phosphorylation. {ECO:0000250}.
Q9D0E1	Q9D0E1-2;Q9D0E1	Hnrnpm	16.8001	16.3466	11.5462	NA	19.7839	18.722	10.8763	NA	18.4773	18.2044	10.2882	10.2882	Hnrnpm	16.5733	5.0271	0.00205734	0.00476059	53	19.253	8.37668	0.00374102	0.00450092	105	18.3409	8.05269	1.89767e-05	0.000350869	59	Q9D0E1	HNRPM_MOUSE	Hnrnpm Hnrpm	FUNCTION: Pre-mRNA binding protein in vivo, binds avidly to poly(G) and poly(U) RNA homopolymers in vitro. Involved in splicing. Acts as a receptor for carcinoembryonic antigen in Kupffer cells, may initiate a series of signaling events leading to tyrosine phosphorylation of proteins and induction of IL-1 alpha, IL-6, IL-10 and tumor necrosis factor alpha cytokines (By similarity). {ECO:0000250}.	catalytic step 2 spliceosome [GO:0071013]; cell surface [GO:0009986]; collagen-containing extracellular matrix [GO:0062023]; cytoplasm [GO:0005737]; nuclear matrix [GO:0016363]; nucleoplasm [GO:0005654]; nucleus [GO:0005634]; paraspeckles [GO:0042382]; post-mRNA release spliceosomal complex [GO:0071014]; ribonucleoprotein complex [GO:1990904]; spliceosomal complex [GO:0005681]	alternative mRNA splicing, via spliceosome [GO:0000380]; positive regulation of protein import [GO:1904591]; positive regulation of protein localization to nucleus [GO:1900182]; regulation of mRNA stability involved in response to oxidative stress [GO:2000815]	calcium-dependent protein binding [GO:0048306]; mRNA binding [GO:0003729]; protein antigen binding [GO:1990405]; protein domain specific binding [GO:0019904]	SUBCELLULAR LOCATION: Nucleus {ECO:0000250}.
P62827	P62827;Q61820	Ran;Rasl2-9	17.1168	16.5186	14.9671	15.4144	20.5604	20.7911	10.8763	10.8763	17.7771	18.6179	10.2882	10.2882	Ran	16.8177	1.62695	0.011341	0.0193066	44	20.6757	9.79944	3.20873e-06	5.43902e-05	49	18.1975	7.90936	0.000150461	0.000682089	61	P62827	RAN_MOUSE	Ran Rasl2-8	FUNCTION: GTPase involved in nucleocytoplasmic transport, participating both to the import and the export from the nucleus of proteins and RNAs. Switches between a cytoplasmic GDP- and a nuclear GTP-bound state by nucleotide exchange and GTP hydrolysis. Nuclear import receptors such as importin beta bind their substrates only in the absence of GTP-bound RAN and release them upon direct interactio…	centriole [GO:0005814]; cytoplasm [GO:0005737]; cytosol [GO:0005829]; male germ cell nucleus [GO:0001673]; manchette [GO:0002177]; melanosome [GO:0042470]; midbody [GO:0030496]; nuclear envelope [GO:0005635]; nuclear pore [GO:0005643]; nucleolus [GO:0005730]; nucleoplasm [GO:0005654]; nucleus [GO:0005634]; protein-containing complex [GO:0032991]; recycling endosome [GO:0055037]; RNA nuclear expor…	actin cytoskeleton organization [GO:0030036]; cell division [GO:0051301]; cellular protein localization [GO:0034613]; GTP metabolic process [GO:0046039]; mitotic sister chromatid segregation [GO:0000070]; positive regulation of protein binding [GO:0032092]; positive regulation of protein import into nucleus [GO:0042307]; protein-containing complex localization [GO:0031503]; protein export from nu…	dynein intermediate chain binding [GO:0045505]; GDP binding [GO:0019003]; GTPase activity [GO:0003924]; GTP binding [GO:0005525]; importin-alpha family protein binding [GO:0061676]; magnesium ion binding [GO:0000287]; protein-containing complex binding [GO:0044877]; protein domain specific binding [GO:0019904]; protein heterodimerization activity [GO:0046982]	SUBCELLULAR LOCATION: Nucleus {ECO:0000269|PubMed:18347012, ECO:0000269|PubMed:25946333}. Nucleus envelope {ECO:0000269|PubMed:25946333}. Cytoplasm, cytosol {ECO:0000250|UniProtKB:P62826}. Cytoplasm {ECO:0000269|PubMed:18347012}. Melanosome {ECO:0000250|UniProtKB:P62826}. Note=Predominantly nuclear during interphase. Becomes dispersed throughout the cytoplasm during mitosis (By similarity). Ident…
P62317	P62317	Snrpd2	16.5081	15.8106	9.74255	9.74255	20.4338	20.6705	10.8763	10.8763	17.4382	18.9258	10.2882	10.2882	Snrpd2	16.1594	6.41682	0.000107497	0.000436569	63	20.5521	9.67584	3.45902e-06	5.43902e-05	54	18.182	7.8938	0.000731612	0.00197419	62	P62317	SMD2_MOUSE	Snrpd2	FUNCTION: Plays a role in pre-mRNA splicing as a core component of the spliceosomal U1, U2, U4 and U5 small nuclear ribonucleoproteins (snRNPs), the building blocks of the spliceosome. Component of both the pre-catalytic spliceosome B complex and activated spliceosome C complexes. Is also a component of the minor U12 spliceosome. {ECO:0000250|UniProtKB:P62316}.	catalytic step 2 spliceosome [GO:0071013]; cytosol [GO:0005829]; methylosome [GO:0034709]; nucleus [GO:0005634]; pICln-Sm protein complex [GO:0034715]; precatalytic spliceosome [GO:0071011]; SMN-Sm protein complex [GO:0034719]; U12-type spliceosomal complex [GO:0005689]; U1 snRNP [GO:0005685]; U2 snRNP [GO:0005686]; U2-type catalytic step 2 spliceosome [GO:0071007]; U2-type precatalytic spliceoso…	mRNA splicing, via spliceosome [GO:0000398]; spliceosomal snRNP assembly [GO:0000387]	U1 snRNP binding [GO:1990446]	SUBCELLULAR LOCATION: Cytoplasm, cytosol {ECO:0000250|UniProtKB:P62316}. Nucleus {ECO:0000250|UniProtKB:P62316}. Note=SMN-mediated assembly into core snRNPs occurs in the cytosol before SMN-mediated transport to the nucleus to be included in spliceosomes. {ECO:0000250|UniProtKB:P62316}.
Q9CXW4	Q9CXW4	Rpl11	16.1774	15.7258	NA	14.2737	19.7811	18.9922	10.8763	10.8763	18.0878	18.1627	10.2882	10.2882	Rpl11	15.9516	1.67789	0.0259786	0.0400756	70	19.3867	8.51037	7.53061e-05	0.000182154	97	18.1252	7.83707	1.23333e-05	0.000350869	63	Q9CXW4	RL11_MOUSE	Rpl11	FUNCTION: Component of the ribosome, a large ribonucleoprotein complex responsible for the synthesis of proteins in the cell. The small ribosomal subunit (SSU) binds messenger RNAs (mRNAs) and translates the encoded message by selecting cognate aminoacyl-transfer RNA (tRNA) molecules. The large subunit (LSU) contains the ribosomal catalytic site termed the peptidyl transferase center (PTC), which…	cytoplasm [GO:0005737]; cytosol [GO:0005829]; cytosolic large ribosomal subunit [GO:0022625]; cytosolic ribosome [GO:0022626]; nucleolus [GO:0005730]; nucleoplasm [GO:0005654]; polysomal ribosome [GO:0042788]; protein-containing complex [GO:0032991]; synapse [GO:0045202]	cytoplasmic translation [GO:0002181]; negative regulation of DNA-binding transcription factor activity [GO:0043433]; negative regulation of proteasomal ubiquitin-dependent protein catabolic process [GO:0032435]; negative regulation of protein neddylation [GO:2000435]; negative regulation of ubiquitin-dependent protein catabolic process [GO:2000059]; negative regulation of ubiquitin protein ligase…	5S rRNA binding [GO:0008097]; peroxisome proliferator activated receptor binding [GO:0042975]; RNA binding [GO:0003723]; structural constituent of ribosome [GO:0003735]; ubiquitin ligase inhibitor activity [GO:1990948]; ubiquitin protein ligase binding [GO:0031625]	SUBCELLULAR LOCATION: Nucleus, nucleolus {ECO:0000269|PubMed:15195100, ECO:0000269|PubMed:21804542}. Cytoplasm {ECO:0000269|PubMed:21804542}.
P52927	P52927	Hmga2	19.4741	18.5762	9.74255	9.74255	21.3486	20.0909	10.8763	10.8763	NA	NA	NA	NA	Hmga2	19.0251	9.28259	6.13842e-05	0.000362385	17	20.7198	9.84347	0.000188545	0.00034843	46	#NUM!	NA	NA	NA	NA	P52927	HMGA2_MOUSE	Hmga2 Hmgic	FUNCTION: Functions as a transcriptional regulator. Functions in cell cycle regulation through CCNA2. Plays an important role in chromosome condensation during the meiotic G2/M transition of spermatocytes. Plays a role in postnatal myogenesis, is involved in satellite cell activation (PubMed:27446912). Positively regulates IGF2 expression through PLAG1 and in a PLAG1-independent manner (By simila…	nuclear chromosome [GO:0000228]; nucleus [GO:0005634]; protein-DNA complex [GO:0032993]; senescence-associated heterochromatin focus [GO:0035985]; SMAD protein complex [GO:0071141]	adipose tissue development [GO:0060612]; adrenal gland development [GO:0030325]; base-excision repair [GO:0006284]; cell division [GO:0051301]; cell proliferation in forebrain [GO:0021846]; chondrocyte differentiation [GO:0002062]; chondrocyte proliferation [GO:0035988]; chromosome breakage [GO:0031052]; chromosome condensation [GO:0030261]; endodermal cell differentiation [GO:0035987]; epithelia…	5'-deoxyribose-5-phosphate lyase activity [GO:0051575]; C2H2 zinc finger domain binding [GO:0070742]; cAMP response element binding [GO:0035497]; DNA-(apurinic or apyrimidinic site) endonuclease activity [GO:0003906]; DNA binding, bending [GO:0008301]; enzyme binding [GO:0019899]; MH1 domain binding [GO:0035501]; MH2 domain binding [GO:0035500]; minor groove of adenine-thymine-rich DNA binding [G…	SUBCELLULAR LOCATION: Nucleus {ECO:0000269|PubMed:14668482}.
P24815	P24815;P26150;P26149;O35469	Hsd3b1;Hsd3b3;Hsd3b2;Hsd3b6	NA	14.6168	15.2632	15.5187	15.4074	15.1061	10.8763	10.8763	18.0704	18.1562	10.2882	10.2882	Hsd3b1	14.6168	-0.774158	0.0794062	0.108978	NA	15.2567	4.38045	6.44421e-05	0.000167084	365	18.1133	7.82514	1.25855e-05	0.000350869	64	P24815	3BHS1_MOUSE	Hsd3b1 Hsd3b	FUNCTION: A bifunctional enzyme responsible for the oxidation and isomerization of 3beta-hydroxy-Delta(5)-steroid precursors to 3-oxo-Delta(4)-steroids, an essential step in steroid hormone biosynthesis. Specifically catalyzes the conversion of pregnenolone to progesterone, 17alpha-hydroxypregnenolone to 17alpha-hydroxyprogesterone, dehydroepiandrosterone (DHEA) to 4-androstenedione, and androste…	cytoplasm [GO:0005737]; endoplasmic reticulum [GO:0005783]; endoplasmic reticulum membrane [GO:0005789]; integral component of membrane [GO:0016021]; intercellular bridge [GO:0045171]; intracellular membrane-bounded organelle [GO:0043231]; mitochondrial inner membrane [GO:0005743]; mitochondrial intermembrane space [GO:0005758]; mitochondrion [GO:0005739]; nucleolus [GO:0005730]	C21-steroid hormone metabolic process [GO:0008207]; hippocampus development [GO:0021766]; response to corticosterone [GO:0051412]; steroid biosynthetic process [GO:0006694]	3-beta-hydroxy-delta5-steroid dehydrogenase activity [GO:0003854]; 3-keto sterol reductase activity [GO:0000253]; 5alpha-androstane-3beta,17beta-diol dehydrogenase activity [GO:0047024]; cholesterol dehydrogenase activity [GO:0102294]; cycloeucalenone reductase activity [GO:0102176]; oxidoreductase activity, acting on the CH-OH group of donors, NAD or NADP as acceptor [GO:0016616]; steroid delta-…	SUBCELLULAR LOCATION: Endoplasmic reticulum membrane; Single-pass membrane protein. Mitochondrion membrane; Single-pass membrane protein.
Q99M28	Q99M28-2;Q99M28	Rnps1	15.9062	15.849	9.74255	9.74255	18.1784	18.2741	10.8763	10.8763	17.7785	18.385	10.2882	10.2882	Rnps1	15.8776	6.13504	1.16241e-05	0.000325963	71	18.2262	7.34995	4.18072e-06	5.43902e-05	164	18.0818	7.79359	7.28329e-05	0.00045024	65	Q99M28	RNPS1_MOUSE	Rnps1	FUNCTION: Part of pre- and post-splicing multiprotein mRNP complexes. Auxiliary component of the splicing-dependent multiprotein exon junction complex (EJC) deposited at splice junction on mRNAs. The EJC is a dynamic structure consisting of core proteins and several peripheral nuclear and cytoplasmic associated factors that join the complex only transiently either during EJC assembly or during su…	ASAP complex [GO:0061574]; cytoplasm [GO:0005737]; nuclear speck [GO:0016607]; nucleoplasm [GO:0005654]; nucleus [GO:0005634]	mRNA splicing, via spliceosome [GO:0000398]; negative regulation of mRNA splicing, via spliceosome [GO:0048025]; nuclear-transcribed mRNA catabolic process, nonsense-mediated decay [GO:0000184]; positive regulation of apoptotic process [GO:0043065]; regulation of alternative mRNA splicing, via spliceosome [GO:0000381]	mRNA 3'-UTR binding [GO:0003730]	SUBCELLULAR LOCATION: Nucleus {ECO:0000250}. Nucleus speckle {ECO:0000250}. Cytoplasm {ECO:0000250}. Note=Nucleocytoplasmic shuttling protein. Colocalizes with the core EJC, ALYREF/THOC4, NXF1 and UAP56 in the nucleus and nuclear speckles (By similarity). {ECO:0000250}.
P17918	P17918	Pcna	NA	NA	NA	NA	17.5973	17.7509	10.8763	10.8763	15.3344	20.7456	10.2882	10.2882	Pcna	#NUM!	NA	NA	NA	NA	17.6741	6.79778	6.89434e-06	5.58805e-05	192	18.04	7.75181	0.0329909	0.0455972	67	P17918	PCNA_MOUSE	Pcna	FUNCTION: Auxiliary protein of DNA polymerase delta and is involved in the control of eukaryotic DNA replication by increasing the polymerase's processibility during elongation of the leading strand. Induces a robust stimulatory effect on the 3'-5' exonuclease and 3'-phosphodiesterase, but not apurinic-apyrimidinic (AP) endonuclease, APEX2 activities. Has to be loaded onto DNA in order to be able…	centrosome [GO:0005813]; chromatin [GO:0000785]; cyclin-dependent protein kinase holoenzyme complex [GO:0000307]; nuclear body [GO:0016604]; nuclear lamina [GO:0005652]; nuclear replication fork [GO:0043596]; nucleoplasm [GO:0005654]; nucleus [GO:0005634]; PCNA complex [GO:0043626]; PCNA-p21 complex [GO:0070557]; replication fork [GO:0005657]	base-excision repair, gap-filling [GO:0006287]; cellular response to hydrogen peroxide [GO:0070301]; cellular response to UV [GO:0034644]; cellular response to xenobiotic stimulus [GO:0071466]; epithelial cell differentiation [GO:0030855]; estrous cycle [GO:0044849]; heart development [GO:0007507]; leading strand elongation [GO:0006272]; liver regeneration [GO:0097421]; mismatch repair [GO:000629…	chromatin binding [GO:0003682]; damaged DNA binding [GO:0003684]; dinucleotide insertion or deletion binding [GO:0032139]; DNA polymerase binding [GO:0070182]; DNA polymerase processivity factor activity [GO:0030337]; enzyme binding [GO:0019899]; estrogen receptor binding [GO:0030331]; histone acetyltransferase binding [GO:0035035]; identical protein binding [GO:0042802]; MutLalpha complex bindin…	SUBCELLULAR LOCATION: Nucleus {ECO:0000269|PubMed:24115439}. Note=Colocalizes with CREBBP, EP300 and POLD1 to sites of DNA damage (By similarity). Forms nuclear foci representing sites of ongoing DNA replication and vary in morphology and number during S phase. Together with APEX2, is redistributed in discrete nuclear foci in presence of oxidative DNA damaging agents. {ECO:0000250|UniProtKB:P1200…
Q5SUF2	Q5SUF2;Q5SUF2-3;Q5SUF2-2	Luc7l3	14.4417	14.3976	9.74255	9.74255	16.9392	16.514	10.8763	10.8763	17.4573	18.599	10.2882	10.2882	Luc7l3	14.4197	4.67711	2.86364e-05	0.000325963	103	16.7266	5.85028	5.06088e-05	0.000145225	249	18.0282	7.73998	0.000365474	0.00118344	68	Q5SUF2	LC7L3_MOUSE	Luc7l3 Crop	FUNCTION: Binds cAMP regulatory element DNA sequence. May play a role in RNA splicing (By similarity). {ECO:0000250}.	nuclear speck [GO:0016607]; nucleoplasm [GO:0005654]; nucleus [GO:0005634]; U1 snRNP [GO:0005685]; U2-type prespliceosome [GO:0071004]	mRNA splice site selection [GO:0006376]; RNA splicing [GO:0008380]	DNA binding [GO:0003677]; mRNA binding [GO:0003729]	SUBCELLULAR LOCATION: Nucleus speckle {ECO:0000250}.
P84104	P84104-2;P84104	Srsf3	17.3572	16.1547	NA	15.2016	20.8541	20.0629	10.8763	10.8763	17.7638	18.2706	10.2882	10.2882	Srsf3	16.7559	1.55431	0.138996	0.177309	NA	20.4585	9.58223	5.1868e-05	0.000147268	57	18.0172	7.72902	5.19537e-05	0.000368005	69	P84104	SRSF3_MOUSE	Srsf3 Sfrs3 Srp20 X16	FUNCTION: Splicing factor that specifically promotes exon-inclusion during alternative splicing. Interaction with YTHDC1, a RNA-binding protein that recognizes and binds N6-methyladenosine (m6A)-containing RNAs, promotes recruitment of SRSF3 to its mRNA-binding elements adjacent to m6A sites, leading to exon-inclusion during alternative splicing. Also functions as export adapter involved in mRNA …	cytoplasm [GO:0005737]; nuclear speck [GO:0016607]; nucleus [GO:0005634]	cellular response to leukemia inhibitory factor [GO:1990830]; insulin receptor signaling pathway [GO:0008286]; mRNA export from nucleus [GO:0006406]; mRNA splicing, via spliceosome [GO:0000398]; regulation of mRNA splicing, via spliceosome [GO:0048024]; RNA splicing [GO:0008380]	phospholipase binding [GO:0043274]; RNA binding [GO:0003723]; sequence-specific mRNA binding [GO:1990825]	SUBCELLULAR LOCATION: Nucleus {ECO:0000250|UniProtKB:P84103}. Nucleus speckle {ECO:0000250|UniProtKB:P84103}. Cytoplasm {ECO:0000250|UniProtKB:P84103}. Note=Recruited to nuclear speckles following interaction with YTHDC1. {ECO:0000250|UniProtKB:P84103}.
Q7TNV0	Q7TNV0	Dek	16.2115	16.8006	9.74255	9.74255	18.8647	18.8411	10.8763	10.8763	17.8732	18.0721	10.2882	10.2882	Dek	16.506	6.76347	5.95395e-05	0.000362385	55	18.8529	7.97662	2.71371e-06	5.43902e-05	128	17.9726	7.68446	1.73062e-05	0.000350869	70	Q7TNV0	DEK_MOUSE	Dek	FUNCTION: Involved in chromatin organization. {ECO:0000269|PubMed:17524367}.	B-WICH complex [GO:0110016]; contractile fiber [GO:0043292]; nucleoplasm [GO:0005654]; nucleus [GO:0005634]	chromatin organization [GO:0006325]; positive regulation of transcription by RNA polymerase III [GO:0045945]; regulation of double-strand break repair [GO:2000779]; regulation of double-strand break repair via nonhomologous end joining [GO:2001032]	DNA binding [GO:0003677]; histone binding [GO:0042393]	SUBCELLULAR LOCATION: Nucleus {ECO:0000269|PubMed:17524367}. Note=Enriched in regions where chromatin is decondensed or sparse in the interphase nuclei. {ECO:0000250}.
P83917	P83917	Cbx1	17.0632	16.4537	9.74255	9.74255	20.3766	20.0323	10.8763	10.8763	17.7576	18.1786	10.2882	10.2882	Cbx1	16.7584	7.0159	5.70233e-05	0.000362385	46	20.2044	9.32813	7.22757e-06	5.64073e-05	66	17.9681	7.67995	3.83015e-05	0.000350869	71	P83917	CBX1_MOUSE	Cbx1 Cbx	FUNCTION: Component of heterochromatin. Recognizes and binds histone H3 tails methylated at 'Lys-9', leading to epigenetic repression. Interaction with lamin B receptor (LBR) can contribute to the association of the heterochromatin with the inner nuclear membrane. {ECO:0000269|PubMed:11242053, ECO:0000269|PubMed:11571267}.	chromatin [GO:0000785]; chromocenter [GO:0010369]; chromosome, centromeric region [GO:0000775]; chromosome, telomeric region [GO:0000781]; female pronucleus [GO:0001939]; male pronucleus [GO:0001940]; nucleus [GO:0005634]; pericentric heterochromatin [GO:0005721]; site of DNA damage [GO:0090734]; spindle [GO:0005819]	cellular response to DNA damage stimulus [GO:0006974]; chromatin organization [GO:0006325]; negative regulation of transcription, DNA-templated [GO:0045892]; negative regulation of transcription by RNA polymerase II [GO:0000122]	chromatin binding [GO:0003682]; enzyme binding [GO:0019899]; histone methyltransferase binding [GO:1990226]; identical protein binding [GO:0042802]; methylated histone binding [GO:0035064]	SUBCELLULAR LOCATION: Nucleus {ECO:0000250}. Note=Unassociated with chromosomes during mitosis. {ECO:0000250}.
P48678	P48678;P48678-2;P48678-3	Lmna	NA	11.7592	15.8984	15.2682	20.9606	19.8911	10.8763	10.8763	18.2733	18.8252	17.9893	14.7231	Lmna	11.7592	-3.82407	0.0064724	0.0115001	NA	20.4259	9.54957	0.00012713	0.000262206	58	18.5493	2.19307	0.190075	0.223617	NA	P48678	LMNA_MOUSE	Lmna Lmn1	FUNCTION: Lamins are components of the nuclear lamina, a fibrous layer on the nucleoplasmic side of the inner nuclear membrane, which is thought to provide a framework for the nuclear envelope and may also interact with chromatin. Lamin A and C are present in equal amounts in the lamina of mammals. Recruited by DNA repair proteins XRCC4 and IFFO1 to the DNA double-strand breaks (DSBs) to prevent …	cytosol [GO:0005829]; lamin filament [GO:0005638]; nuclear body [GO:0016604]; nuclear envelope [GO:0005635]; nuclear matrix [GO:0016363]; nuclear membrane [GO:0031965]; nuclear speck [GO:0016607]; nucleoplasm [GO:0005654]; nucleus [GO:0005634]; perinuclear region of cytoplasm [GO:0048471]; site of double-strand break [GO:0035861]	cellular protein localization [GO:0034613]; cellular response to hypoxia [GO:0071456]; DNA double-strand break attachment to nuclear envelope [GO:1990683]; establishment of cell polarity [GO:0030010]; establishment or maintenance of microtubule cytoskeleton polarity [GO:0030951]; muscle organ development [GO:0007517]; negative regulation of adipose tissue development [GO:1904178]; negative regula…	identical protein binding [GO:0042802]; protein phosphatase 1 binding [GO:0008157]	SUBCELLULAR LOCATION: Nucleus {ECO:0000269|PubMed:26436652}. Nucleus envelope {ECO:0000250|UniProtKB:P02545}. Nucleus lamina {ECO:0000250}. Nucleus, nucleoplasm {ECO:0000250}. Nucleus matrix {ECO:0000250|UniProtKB:P02545}. Note=Farnesylation of prelamin-A/C facilitates nuclear envelope targeting and subsequent cleavage by ZMPSTE24/FACE1 to remove the farnesyl group produces mature lamin-A/C, whic…
P62242	P62242	Rps8	16.0017	NA	NA	NA	20.5107	19.9088	10.8763	10.8763	17.9527	17.95	10.2882	10.2882	Rps8	16.0017	NA	NA	NA	NA	20.2097	9.33342	2.65075e-05	0.000104671	65	17.9513	7.66317	1.25949e-05	0.000350869	72	P62242	RS8_MOUSE	Rps8	NA	cytosol [GO:0005829]; cytosolic ribosome [GO:0022626]; cytosolic small ribosomal subunit [GO:0022627]; endoplasmic reticulum [GO:0005783]; membrane [GO:0016020]; ribonucleoprotein complex [GO:1990904]	maturation of SSU-rRNA from tricistronic rRNA transcript (SSU-rRNA, 5.8S rRNA, LSU-rRNA) [GO:0000462]; translation [GO:0006412]	structural constituent of ribosome [GO:0003735]	SUBCELLULAR LOCATION: Cytoplasm {ECO:0000250}. Membrane {ECO:0000250|UniProtKB:P62241}; Lipid-anchor {ECO:0000250|UniProtKB:P62241}. Note=Localized in cytoplasmic mRNP granules containing untranslated mRNAs. {ECO:0000250}.
Q8CCK0	Q8CCK0	H2afy2	17.4796	16.707	14.5784	14.2309	20.8106	19.9868	10.8763	10.8763	18.9603	19.4109	18.7854	14.971	H2afy2	17.0933	2.68861	0.00320722	0.00678976	35	20.3987	9.52242	5.94391e-05	0.000157821	59	19.1856	2.30739	0.2231	0.257434	NA	Q8CCK0	H2AW_MOUSE	Macroh2a2 H2afy2 H2afy3	FUNCTION: Variant histone H2A which replaces conventional H2A in a subset of nucleosomes where it represses transcription. Nucleosomes wrap and compact DNA into chromatin, limiting DNA accessibility to the cellular machineries which require DNA as a template. Histones thereby play a central role in transcription regulation, DNA repair, DNA replication and chromosomal stability. DNA accessibility …	Barr body [GO:0001740]; chromatin [GO:0000785]; nucleoplasm [GO:0005654]; nucleosome [GO:0000786]; nucleus [GO:0005634]	brain development [GO:0007420]; dosage compensation [GO:0007549]; establishment of protein localization to chromatin [GO:0071169]; heterochromatin assembly [GO:0031507]; negative regulation of gene expression, epigenetic [GO:0045814]; negative regulation of transcription by RNA polymerase II [GO:0000122]; negative regulation of transcription of nucleolar large rRNA by RNA polymerase I [GO:1901837…	chromatin DNA binding [GO:0031490]; DNA binding [GO:0003677]; protein heterodimerization activity [GO:0046982]; RNA polymerase II transcription regulatory region sequence-specific DNA binding [GO:0000977]; transcription cis-regulatory region binding [GO:0000976]	SUBCELLULAR LOCATION: Nucleus {ECO:0000269|PubMed:11262398}. Chromosome {ECO:0000269|PubMed:11262398}. Note=Enriched in inactive X chromosome chromatin and in senescence-associated heterochromatin.
O54879	O54879	Hmgb3	16.5661	NA	NA	NA	20.6601	20.0965	10.8763	10.8763	17.1116	NA	NA	NA	Hmgb3	16.5661	NA	NA	NA	NA	20.3783	9.50198	2.10603e-05	9.17912e-05	60	17.1116	NA	NA	NA	NA	O54879	HMGB3_MOUSE	Hmgb3 Hmg2a Hmg4	FUNCTION: Multifunctional protein with various roles in different cellular compartments. May act in a redox sensitive manner. Associates with chromatin and binds DNA with a preference to non-canonical DNA structures such as single-stranded DNA. Can bent DNA and enhance DNA flexibility by looping thus providing a mechanism to promote activities on various gene promoters (By similarity). Proposed t…	chromosome [GO:0005694]; cytoplasm [GO:0005737]; nucleus [GO:0005634]	DNA geometric change [GO:0032392]; innate immune response [GO:0045087]; negative regulation of B cell differentiation [GO:0045578]; negative regulation of myeloid cell differentiation [GO:0045638]; regulation of transcription by RNA polymerase II [GO:0006357]	DNA binding [GO:0003677]; DNA binding, bending [GO:0008301]; four-way junction DNA binding [GO:0000400]; RNA binding [GO:0003723]	SUBCELLULAR LOCATION: Nucleus {ECO:0000250|UniProtKB:P40618, ECO:0000255|PROSITE-ProRule:PRU00267}. Chromosome {ECO:0000305}. Cytoplasm {ECO:0000269|PubMed:19890330}.
Q9Z172	Q9Z172-2;Q9Z172	Sumo3	16.8439	16.3647	9.74255	9.74255	19.3729	19.4335	10.8763	10.8763	17.8467	17.9702	10.2882	10.2882	Sumo3	16.6043	6.86176	3.61174e-05	0.000326698	52	19.4032	8.5269	2.33111e-06	5.43902e-05	96	17.9084	7.62027	1.46577e-05	0.000350869	76	Q9Z172	SUMO3_MOUSE	Sumo3 Smt3a Smt3h1	FUNCTION: Ubiquitin-like protein which can be covalently attached to target lysines either as a monomer or as a lysine-linked polymer. Does not seem to be involved in protein degradation and may function as an antagonist of ubiquitin in the degradation process. Plays a role in a number of cellular processes such as nuclear transport, DNA replication and repair, mitosis and signal transduction. Co…	cytoplasm [GO:0005737]; nuclear body [GO:0016604]; nucleoplasm [GO:0005654]; nucleus [GO:0005634]; PML body [GO:0016605]; SUMO ligase complex [GO:0106068]	positive regulation of ubiquitin-dependent protein catabolic process [GO:2000060]; protein localization to nucleus [GO:0034504]; protein sumoylation [GO:0016925]	protein tag [GO:0031386]; SUMO transferase activity [GO:0019789]; ubiquitin-like protein ligase binding [GO:0044389]	SUBCELLULAR LOCATION: Cytoplasm {ECO:0000250}. Nucleus {ECO:0000250}. Nucleus, PML body {ECO:0000269|PubMed:18644859}.
P62281	P62281	Rps11	15.1065	NA	NA	NA	19.7188	19.1324	10.8763	10.8763	18.2414	17.4483	10.2882	10.2882	Rps11	15.1065	NA	NA	NA	NA	19.4256	8.54932	3.28127e-05	0.000114845	95	17.8449	7.5567	0.000150132	0.000682089	77	P62281	RS11_MOUSE	Rps11	NA	cytosol [GO:0005829]; cytosolic ribosome [GO:0022626]; cytosolic small ribosomal subunit [GO:0022627]	translation [GO:0006412]	rRNA binding [GO:0019843]; structural constituent of ribosome [GO:0003735]	NA
P60335	P60335;P57722-2;P57722	Pcbp1;Pcbp3	NA	NA	NA	14.9516	19.4041	18.4086	10.8763	10.8763	17.9693	17.6997	10.2882	10.2882	Pcbp1	#NUM!	NA	NA	NA	NA	18.9064	8.03008	0.000178869	0.000334566	126	17.8345	7.54633	2.30718e-05	0.000350869	78	P60335	PCBP1_MOUSE	Pcbp1	FUNCTION: Single-stranded nucleic acid binding protein that binds preferentially to oligo dC. {ECO:0000250}.	cytoplasm [GO:0005737]; cytoplasmic ribonucleoprotein granule [GO:0036464]; cytosol [GO:0005829]; nuclear speck [GO:0016607]; nucleoplasm [GO:0005654]; nucleus [GO:0005634]	mRNA processing [GO:0006397]; positive regulation of transcription by RNA polymerase II [GO:0045944]; regulation of gene expression [GO:0010468]; regulation of RNA metabolic process [GO:0051252]; viral RNA genome replication [GO:0039694]	DNA-binding transcription factor activity, RNA polymerase II-specific [GO:0000981]; mRNA 3'-UTR binding [GO:0003730]; mRNA binding [GO:0003729]; RNA binding [GO:0003723]; sequence-specific single stranded DNA binding [GO:0098847]; single-stranded DNA binding [GO:0003697]; translation activator activity [GO:0008494]	SUBCELLULAR LOCATION: Nucleus {ECO:0000250}.
Q62376	Q62376;Q62376-2	Snrnp70	16.5708	16.2539	13.726	NA	19.4163	19.0865	10.8763	10.8763	17.8582	17.6266	10.2882	10.2882	Snrnp70	16.4123	2.68634	0.00596969	0.0107997	59	19.2514	8.37511	9.42449e-06	6.13255e-05	106	17.7424	7.45426	2.11057e-05	0.000350869	82	Q62376	RU17_MOUSE	Snrnp70 Snrp70	FUNCTION: Component of the spliceosomal U1 snRNP, which is essential for recognition of the pre-mRNA 5' splice-site and the subsequent assembly of the spliceosome. SNRNP70 binds to the loop I region of U1-snRNA. {ECO:0000250|UniProtKB:P08621}.; FUNCTION: [Isoform 2]: Truncated isoforms that lack the RRM domain cannot bind U1-snRNA. {ECO:0000250|UniProtKB:P08621}.	cytoplasm [GO:0005737]; nuclear speck [GO:0016607]; nucleoplasm [GO:0005654]; nucleus [GO:0005634]; spliceosomal complex [GO:0005681]; U1 snRNP [GO:0005685]; U2-type prespliceosome [GO:0071004]	mRNA splicing, via spliceosome [GO:0000398]; positive regulation of mRNA splicing, via spliceosome [GO:0048026]; regulation of RNA splicing [GO:0043484]	mRNA binding [GO:0003729]; RNA binding [GO:0003723]; snRNA binding [GO:0017069]; U1 snRNA binding [GO:0030619]; U1 snRNP binding [GO:1990446]	SUBCELLULAR LOCATION: Nucleus speckle {ECO:0000269|PubMed:17656373}. Nucleus, nucleoplasm {ECO:0000269|PubMed:17656373}. Note=Colocalizes with SCNM1 and LUC7L2 in nuclear speckles. {ECO:0000269|PubMed:17656373}.
Q920B9	Q920B9	Supt16h	16.6751	16.2249	NA	12.3213	19.7577	19.3836	10.8763	10.8763	18.0494	17.356	10.2882	10.2882	Supt16h	16.45	4.12868	0.00324175	0.00679061	57	19.5707	8.69439	1.07175e-05	6.2737e-05	90	17.7027	7.41451	0.000115358	0.000568429	83	Q920B9	SP16H_MOUSE	Supt16h Fact140 Factp140 Supt16	FUNCTION: Component of the FACT complex, a general chromatin factor that acts to reorganize nucleosomes. The FACT complex is involved in multiple processes that require DNA as a template such as mRNA elongation, DNA replication and DNA repair. During transcription elongation the FACT complex acts as a histone chaperone that both destabilizes and restores nucleosomal structure. It facilitates the …	FACT complex [GO:0035101]; nucleoplasm [GO:0005654]	DNA repair [GO:0006281]; DNA replication [GO:0006260]; DNA replication-independent chromatin organization [GO:0034724]; positive regulation of transcription elongation from RNA polymerase II promoter [GO:0032968]; transcription elongation from RNA polymerase II promoter [GO:0006368]	nucleosome binding [GO:0031491]	SUBCELLULAR LOCATION: Nucleus. Chromosome. Note=Colocalizes with RNA polymerase II on chromatin. Recruited to actively transcribed loci.
Q6PDQ2	Q6PDQ2;A2A8L1	Chd4	14.5301	13.7502	9.74255	9.74255	19.5268	19.0596	10.8763	10.8763	17.6369	17.7509	10.2882	10.2882	Chd4	14.1401	4.3976	0.000510255	0.00147161	108	19.2932	8.41688	1.95233e-05	8.84292e-05	103	17.6939	7.40577	1.5752e-05	0.000350869	84	Q6PDQ2	CHD4_MOUSE	Chd4	FUNCTION: Component of the histone deacetylase NuRD complex which participates in the remodeling of chromatin by deacetylating histones. {ECO:0000269|PubMed:17938210}.	centrosome [GO:0005813]; cytoplasm [GO:0005737]; nucleoplasm [GO:0005654]; nucleus [GO:0005634]; NuRD complex [GO:0016581]; protein-containing complex [GO:0032991]; protein-DNA complex [GO:0032993]; RNA polymerase II transcription regulator complex [GO:0090575]	chromatin organization [GO:0006325]; negative regulation of transcription by RNA polymerase II [GO:0000122]; terminal button organization [GO:0072553]	ATP binding [GO:0005524]; ATP hydrolysis activity [GO:0016887]; DNA binding [GO:0003677]; DNA-binding transcription factor binding [GO:0140297]; DNA helicase activity [GO:0003678]; histone deacetylase binding [GO:0042826]; metal ion binding [GO:0046872]; RNA polymerase II-specific DNA-binding transcription factor binding [GO:0061629]; transcription coregulator binding [GO:0001221]	SUBCELLULAR LOCATION: Nucleus {ECO:0000250}. Cytoplasm, cytoskeleton, microtubule organizing center, centrosome {ECO:0000250}. Note=Associates with centrosomes in interphase. {ECO:0000250}.
Q3U0V1	Q3U0V1	Khsrp	15.1471	14.6687	9.74255	9.74255	19.8375	19.2442	10.8763	10.8763	17.5056	17.7225	10.2882	10.2882	Khsrp	14.9079	5.16538	9.37052e-05	0.000396752	85	19.5408	8.66456	3.24256e-05	0.000114356	91	17.614	7.32584	2.12877e-05	0.000350869	88	Q3U0V1	FUBP2_MOUSE	Khsrp Fubp2	FUNCTION: Binds to the dendritic targeting element and may play a role in mRNA trafficking. Part of a ternary complex that binds to the downstream control sequence (DCS) of the pre-mRNA. Mediates exon inclusion in transcripts that are subject to tissue-specific alternative splicing. May interact with single-stranded DNA from the far-upstream element (FUSE). May activate gene expression. Also invo…	cytoplasm [GO:0005737]; cytoplasmic stress granule [GO:0010494]; cytosol [GO:0005829]; dendrite [GO:0030425]; neuronal cell body [GO:0043025]; nucleoplasm [GO:0005654]; nucleus [GO:0005634]	3'-UTR-mediated mRNA destabilization [GO:0061158]; cellular response to cytokine stimulus [GO:0071345]; miRNA metabolic process [GO:0010586]; mRNA catabolic process [GO:0006402]; mRNA processing [GO:0006397]; mRNA transport [GO:0051028]; negative regulation of low-density lipoprotein particle clearance [GO:0010989]; negative regulation of nitric oxide biosynthetic process [GO:0045019]; positive r…	DNA binding [GO:0003677]; mRNA 3'-UTR AU-rich region binding [GO:0035925]; mRNA 3'-UTR binding [GO:0003730]; mRNA binding [GO:0003729]	SUBCELLULAR LOCATION: Nucleus {ECO:0000250}. Cytoplasm {ECO:0000250}. Note=A small proportion is also found in the cytoplasm of neuronal cell bodies and dendrites. {ECO:0000250}.
P45448	P45448	Nr5a2	NA	NA	NA	NA	16.562	15.2262	10.8763	10.8763	17.7992	17.4083	10.2882	10.2882	Nr5a2	#NUM!	NA	NA	NA	NA	15.8941	5.01781	0.00192412	0.00244888	315	17.6038	7.3156	3.98601e-05	0.000350869	89	P45448	NR5A2_MOUSE	Nr5a2 Lrh1	FUNCTION: Nuclear receptor that acts as a key metabolic sensor by regulating the expression of genes involved in bile acid synthesis, cholesterol homeostasis and triglyceride synthesis. Together with the oxysterol receptors NR1H3/LXR-alpha and NR1H2/LXR-beta, acts as an essential transcriptional regulator of lipid metabolism. Plays an anti-inflammatory role during the hepatic acute phase response…	cytoplasm [GO:0005737]; cytosol [GO:0005829]; nucleus [GO:0005634]; RNA polymerase II transcription regulator complex [GO:0090575]	bile acid metabolic process [GO:0008206]; calcineurin-mediated signaling [GO:0097720]; cellular response to leukemia inhibitory factor [GO:1990830]; cholesterol homeostasis [GO:0042632]; epithelial cell differentiation [GO:0030855]; hormone-mediated signaling pathway [GO:0009755]; pancreas morphogenesis [GO:0061113]; positive regulation of transcription, DNA-templated [GO:0045893]; positive regul…	chromatin binding [GO:0003682]; DNA binding [GO:0003677]; DNA-binding transcription activator activity, RNA polymerase II-specific [GO:0001228]; DNA-binding transcription factor activity [GO:0003700]; double-stranded DNA binding [GO:0003690]; nuclear receptor activity [GO:0004879]; phospholipid binding [GO:0005543]; RNA polymerase II cis-regulatory region sequence-specific DNA binding [GO:0000978…	SUBCELLULAR LOCATION: Nucleus {ECO:0000250|UniProtKB:O00482}.
Q08369	Q08369;Q61169-2;Q61169	Gata4	15.4012	15.1819	9.74255	9.74255	19.8404	17.7692	10.8763	10.8763	17.8313	17.2006	10.2882	10.2882	Gata4	15.2915	5.54897	2.49778e-05	0.000325963	78	18.8048	7.92854	0.00174522	0.0022335	134	17.5159	7.22774	0.000100841	0.000543286	92	Q08369	GATA4_MOUSE	Gata4 Gata-4	FUNCTION: Transcriptional activator that binds to the consensus sequence 5'-AGATAG-3' and plays a key role in cardiac development (By similarity). In cooperation with TBX5, it binds to cardiac super-enhancers and promotes cardiomyocyte gene expression, while it down-regulates endocardial and endothelial gene expression (By similarity). Involved in bone morphogenetic protein (BMP)-mediated inducti…	chromatin [GO:0000785]; nuclear body [GO:0016604]; nucleoplasm [GO:0005654]; nucleus [GO:0005634]; RNA polymerase II transcription regulator complex [GO:0090575]	aortic valve morphogenesis [GO:0003180]; atrial septum morphogenesis [GO:0060413]; atrial septum primum morphogenesis [GO:0003289]; atrial septum secundum morphogenesis [GO:0003290]; atrioventricular canal development [GO:0036302]; atrioventricular valve formation [GO:0003190]; atrioventricular valve morphogenesis [GO:0003181]; cardiac muscle cell differentiation [GO:0055007]; cardiac muscle hype…	chromatin binding [GO:0003682]; cis-regulatory region sequence-specific DNA binding [GO:0000987]; co-SMAD binding [GO:0070410]; DNA binding [GO:0003677]; DNA-binding transcription activator activity [GO:0001216]; DNA-binding transcription activator activity, RNA polymerase II-specific [GO:0001228]; DNA-binding transcription factor activity [GO:0003700]; DNA-binding transcription factor activity, …	SUBCELLULAR LOCATION: Nucleus {ECO:0000250|UniProtKB:P43694}.
Q61686	Q61686	Cbx5	17.5903	17.1914	9.74255	9.74255	20.06	19.8921	10.8763	10.8763	17.443	17.5733	10.2882	10.2882	Cbx5	17.3909	7.64833	1.77594e-05	0.000325963	29	19.9761	9.09977	2.89224e-06	5.43902e-05	71	17.5081	7.21995	1.76635e-05	0.000350869	93	Q61686	CBX5_MOUSE	Cbx5 Hp1a	FUNCTION: Component of heterochromatin that recognizes and binds histone H3 tails methylated at 'Lys-9' (H3K9me), leading to epigenetic repression. In contrast, it is excluded from chromatin when 'Tyr-41' of histone H3 is phosphorylated (H3Y41ph). Can interact with lamin-B receptor (LBR). This interaction can contribute to the association of the heterochromatin with the inner nuclear membrane. In…	chromocenter [GO:0010369]; chromosome, telomeric region [GO:0000781]; heterochromatin [GO:0000792]; histone deacetylase complex [GO:0000118]; histone methyltransferase complex [GO:0035097]; kinetochore [GO:0000776]; nucleolus [GO:0005730]; nucleoplasm [GO:0005654]; nucleus [GO:0005634]; pericentric heterochromatin [GO:0005721]; PML body [GO:0016605]; protein-containing complex [GO:0032991]; ribon…	cellular response to DNA damage stimulus [GO:0006974]; chromatin organization [GO:0006325]; negative regulation of transcription, DNA-templated [GO:0045892]; negative regulation of transcription by RNA polymerase II [GO:0000122]	chromatin binding [GO:0003682]; DNA-binding transcription factor binding [GO:0140297]; histone deacetylase binding [GO:0042826]; identical protein binding [GO:0042802]; methylated histone binding [GO:0035064]; protein-containing complex binding [GO:0044877]; protein-macromolecule adaptor activity [GO:0030674]; ribonucleoprotein complex binding [GO:0043021]	SUBCELLULAR LOCATION: Nucleus {ECO:0000250|UniProtKB:P45973}. Chromosome. Chromosome, centromere. Note=Colocalizes with HNRNPU in the nucleus (By similarity). Component of centromeric and pericentromeric heterochromatin. Associates with chromosomes during mitosis. Associates specifically with chromatin during metaphase and anaphase. {ECO:0000250|UniProtKB:P45973}.
P26350	P26350	Ptma	17.3435	16.3161	9.74255	9.74255	18.6019	21.2682	10.8763	10.8763	NA	NA	NA	NA	Ptma	16.8298	7.08727	0.00022418	0.0007868	43	19.9351	9.05878	0.00250628	0.00310279	73	#NUM!	NA	NA	NA	NA	P26350	PTMA_MOUSE	Ptma	FUNCTION: Prothymosin alpha may mediate immune function by conferring resistance to certain opportunistic infections.	cytosol [GO:0005829]; nucleoplasm [GO:0005654]; nucleus [GO:0005634]	histone exchange [GO:0043486]; negative regulation of apoptotic process [GO:0043066]; positive regulation of NF-kappaB transcription factor activity [GO:0051092]	DNA-binding transcription factor binding [GO:0140297]; histone binding [GO:0042393]	SUBCELLULAR LOCATION: Nucleus.
P62996	P62996;Q6PFR5	Tra2b;Tra2a	16.7904	NA	NA	NA	18.6896	18.9453	10.8763	10.8763	17.1749	17.8065	10.2882	10.2882	Tra2b	16.7904	NA	NA	NA	NA	18.8175	7.94117	7.29611e-06	5.64073e-05	132	17.4907	7.20255	0.000102266	0.000543286	94	P62996	TRA2B_MOUSE	Tra2b Sfrs10 Silg41	FUNCTION: Sequence-specific RNA-binding protein which participates in the control of pre-mRNA splicing (PubMed:28785060). Can either activate or suppress exon inclusion. Acts additively with RBMX to promote exon 7 inclusion of the survival motor neuron SMN2. Activates the splicing of MAPT/Tau exon 10. Alters pre-mRNA splicing patterns by antagonizing the effects of splicing regulators, like RBMX.…	nuclear inner membrane [GO:0005637]; nucleoplasm [GO:0005654]; nucleus [GO:0005634]; perinuclear region of cytoplasm [GO:0048471]; protein-containing complex [GO:0032991]; spliceosomal complex [GO:0005681]	cellular response to glucose stimulus [GO:0071333]; cerebral cortex regionalization [GO:0021796]; embryonic brain development [GO:1990403]; mRNA splicing, via spliceosome [GO:0000398]; positive regulation of mRNA splicing, via spliceosome [GO:0048026]; regulation of alternative mRNA splicing, via spliceosome [GO:0000381]; regulation of RNA splicing [GO:0043484]; response to reactive oxygen specie…	identical protein binding [GO:0042802]; mRNA binding [GO:0003729]; pre-mRNA binding [GO:0036002]; protein domain specific binding [GO:0019904]; RNA binding [GO:0003723]	SUBCELLULAR LOCATION: Nucleus {ECO:0000269|PubMed:28785060}.
Q9D8E6	Q9D8E6	Rpl4	16.3021	15.8631	9.74255	9.74255	19.2511	18.5934	10.8763	10.8763	17.849	17.0772	10.2882	10.2882	Rpl4	16.0826	6.34003	3.97432e-05	0.000331441	64	18.9223	8.04598	5.4253e-05	0.000150993	125	17.4631	7.17493	0.000165418	0.000703028	96	Q9D8E6	RL4_MOUSE	Rpl4	NA	A band [GO:0031672]; cytosol [GO:0005829]; cytosolic large ribosomal subunit [GO:0022625]; cytosolic ribosome [GO:0022626]; large ribosomal subunit [GO:0015934]; nucleus [GO:0005634]; postsynaptic density [GO:0014069]; ribonucleoprotein complex [GO:1990904]; rough endoplasmic reticulum [GO:0005791]	positive regulation of axon extension [GO:0045773]; positive regulation of axonogenesis [GO:0050772]; translation [GO:0006412]	5S rRNA binding [GO:0008097]; RNA binding [GO:0003723]; structural constituent of ribosome [GO:0003735]	NA
P10649	P10649;Q8R5I6;P48774	Gstm1	NA	NA	14.927	15.7529	19.5325	20.0632	10.8763	10.8763	17.7733	16.705	18.1055	16.7815	Gstm1	#NUM!	NA	NA	NA	NA	19.7978	8.92155	2.21171e-05	9.32811e-05	79	17.2391	-0.204401	0.786272	0.800396	NA	P10649	GSTM1_MOUSE	Gstm1	FUNCTION: Conjugation of reduced glutathione to a wide number of exogenous and endogenous hydrophobic electrophiles. Involved in the formation of glutathione conjugates of both prostaglandin A2 (PGA2) and prostaglandin J2 (PGJ2). Participates in the formation of novel hepoxilin regioisomers. {ECO:0000250|UniProtKB:P09488}.	cytoplasm [GO:0005737]; cytosol [GO:0005829]; extracellular region [GO:0005576]; intercellular bridge [GO:0045171]; myelin sheath [GO:0043209]; protein-containing complex [GO:0032991]	cellular response to xenobiotic stimulus [GO:0071466]; glutathione derivative biosynthetic process [GO:1901687]; glutathione metabolic process [GO:0006749]; hepoxilin biosynthetic process [GO:0051122]; prostaglandin metabolic process [GO:0006693]; xenobiotic catabolic process [GO:0042178]	enzyme binding [GO:0019899]; glutathione binding [GO:0043295]; glutathione transferase activity [GO:0004364]; identical protein binding [GO:0042802]; nickel cation binding [GO:0016151]; protein homodimerization activity [GO:0042803]; protein kinase binding [GO:0019901]; steroid binding [GO:0005496]	SUBCELLULAR LOCATION: Cytoplasm.
P02089	P02089;P02088	Hbb-b2;Hbb-b1	NA	NA	NA	NA	19.6051	19.8316	10.8763	10.8763	NA	NA	NA	NA	Hbb-b2	#NUM!	NA	NA	NA	NA	19.7184	8.84209	4.36561e-06	5.43902e-05	81	#NUM!	NA	NA	NA	NA	P02089	HBB2_MOUSE	Hbb-b2	FUNCTION: Involved in oxygen transport from the lung to the various peripheral tissues.	extracellular space [GO:0005615]; haptoglobin-hemoglobin complex [GO:0031838]; hemoglobin complex [GO:0005833]	cellular oxidant detoxification [GO:0098869]; erythrocyte development [GO:0048821]; glutathione metabolic process [GO:0006749]; hydrogen peroxide catabolic process [GO:0042744]; oxygen transport [GO:0015671]; positive regulation of myeloid cell differentiation [GO:0045639]; regulation of erythrocyte differentiation [GO:0045646]	heme binding [GO:0020037]; hemoglobin alpha binding [GO:0031721]; hemoglobin beta binding [GO:0031722]; hemoglobin binding [GO:0030492]; metal ion binding [GO:0046872]; organic acid binding [GO:0043177]; oxygen binding [GO:0019825]; oxygen carrier activity [GO:0005344]; protein-containing complex binding [GO:0044877]	NA
Q9EQU5	Q9EQU5-2;Q9EQU5;Q9EQU5-3	Set	17.5756	16.9397	NA	16.3183	19.6538	20.2428	10.8763	10.8763	17.6542	17.1681	10.2882	10.2882	Set	17.2576	0.939334	0.133364	0.171223	NA	19.9483	9.07201	2.74405e-05	0.000106534	72	17.4111	7.12297	6.23117e-05	0.000407423	97	Q9EQU5	SET_MOUSE	Set	FUNCTION: Multitasking protein, involved in apoptosis, transcription, nucleosome assembly and histone chaperoning. Isoform 2 anti-apoptotic activity is mediated by inhibition of the GZMA-activated DNase, NME1. In the course of cytotoxic T-lymphocyte (CTL)-induced apoptosis, GZMA cleaves SET, disrupting its binding to NME1 and releasing NME1 inhibition. Isoform 1 and isoform 2 are potent inhibitor…	chromatin [GO:0000785]; cytoplasm [GO:0005737]; cytosol [GO:0005829]; endoplasmic reticulum [GO:0005783]; lipid droplet [GO:0005811]; nucleoplasm [GO:0005654]; nucleus [GO:0005634]; perinuclear region of cytoplasm [GO:0048471]; protein-containing complex [GO:0032991]	negative regulation of neuron apoptotic process [GO:0043524]; negative regulation of transcription, DNA-templated [GO:0045892]; nucleosome assembly [GO:0006334]	chromatin binding [GO:0003682]; DNA binding [GO:0003677]; histone binding [GO:0042393]	SUBCELLULAR LOCATION: Cytoplasm, cytosol {ECO:0000250}. Endoplasmic reticulum {ECO:0000250}. Nucleus, nucleoplasm {ECO:0000250}. Note=In the cytoplasm, found both in the cytosol and associated with the endoplasmic reticulum. The SET complex is associated with the endoplasmic reticulum. Following CTL attack and cleavage by GZMA, moves rapidly to the nucleus, where it is found in the nucleoplasm, a…
Q60973	Q60973	Rbbp7	14.8419	NA	NA	NA	19.2579	19.0525	10.8763	10.8763	17.3043	17.471	10.2882	10.2882	Rbbp7	14.8419	NA	NA	NA	NA	19.1552	8.27891	4.79221e-06	5.43902e-05	110	17.3877	7.09949	2.03483e-05	0.000350869	99	Q60973	RBBP7_MOUSE	Rbbp7 Rbap46	FUNCTION: Core histone-binding subunit that may target chromatin remodeling factors, histone acetyltransferases and histone deacetylases to their histone substrates in a manner that is regulated by nucleosomal DNA. Component of several complexes which regulate chromatin metabolism. These include the type B histone acetyltransferase (HAT) complex, which is required for chromatin assembly following…	chromosome, telomeric region [GO:0000781]; cytosol [GO:0005829]; ESC/E(Z) complex [GO:0035098]; histone deacetylase complex [GO:0000118]; nucleoplasm [GO:0005654]; nucleus [GO:0005634]; NuRD complex [GO:0016581]; NURF complex [GO:0016589]	cellular heat acclimation [GO:0070370]; chromatin remodeling [GO:0006338]; DNA replication [GO:0006260]; heterochromatin assembly [GO:0031507]; histone deacetylation [GO:0016575]; negative regulation of cell growth [GO:0030308]; negative regulation of transcription, DNA-templated [GO:0045892]; negative regulation of transcription by RNA polymerase II [GO:0000122]; regulation of gene expression [G…	histone binding [GO:0042393]; RNA binding [GO:0003723]	SUBCELLULAR LOCATION: Nucleus.
Q8VHR5	Q8VHR5;Q8VHR5-2	Gatad2b	14.4993	NA	NA	NA	19.1208	17.6595	10.8763	10.8763	17.0975	17.5092	10.2882	10.2882	Gatad2b	14.4993	NA	NA	NA	NA	18.3902	7.51388	0.000706636	0.0010112	154	17.3034	7.0152	4.92995e-05	0.000364387	101	Q8VHR5	P66B_MOUSE	Gatad2b	FUNCTION: Transcriptional repressor (By similarity). Enhances MBD2-mediated repression. Efficient repression requires the presence of GATAD2A (By similarity). Targets MBD3 to discrete loci in the nucleus (By similarity). Plays a role in synapse development (By similarity). {ECO:0000250|UniProtKB:Q8WXI9}.	chromosome, telomeric region [GO:0000781]; nuclear speck [GO:0016607]; nucleoplasm [GO:0005654]; NuRD complex [GO:0016581]	chromatin remodeling [GO:0006338]; histone deacetylation [GO:0016575]; negative regulation of transcription by RNA polymerase II [GO:0000122]	sequence-specific DNA binding [GO:0043565]; zinc ion binding [GO:0008270]	SUBCELLULAR LOCATION: Nucleus speckle {ECO:0000250|UniProtKB:Q8WXI9}. Note=Speckled nuclear localization requires both CR1 and CR2 regions. {ECO:0000250|UniProtKB:Q8WXI9}.
Q9WTM5	Q9WTM5	Ruvbl2	NA	12.9951	NA	NA	18.5255	18.4536	10.8763	10.8763	16.8212	17.7528	10.2882	10.2882	Ruvbl2	12.9951	NA	NA	NA	NA	18.4896	7.61328	3.4594e-06	5.43902e-05	147	17.287	6.99879	0.000289249	0.00101386	102	Q9WTM5	RUVB2_MOUSE	Ruvbl2	FUNCTION: Possesses single-stranded DNA-stimulated ATPase and ATP-dependent DNA helicase (5' to 3') activity; hexamerization is thought to be critical for ATP hydrolysis and adjacent subunits in the ring-like structure contribute to the ATPase activity (By similarity). Component of the NuA4 histone acetyltransferase complex which is involved in transcriptional activation of select genes principal…	centrosome [GO:0005813]; chaperone complex [GO:0101031]; cytoplasm [GO:0005737]; cytosol [GO:0005829]; dynein axonemal particle [GO:0120293]; euchromatin [GO:0000791]; Ino80 complex [GO:0031011]; MLL1 complex [GO:0071339]; NuA4 histone acetyltransferase complex [GO:0035267]; nucleoplasm [GO:0005654]; nucleosome [GO:0000786]; nucleus [GO:0005634]; R2TP complex [GO:0097255]; ribonucleoprotein compl…	box C/D snoRNP assembly [GO:0000492]; cellular response to estradiol stimulus [GO:0071392]; cellular response to UV [GO:0034644]; chromatin remodeling [GO:0006338]; DNA recombination [GO:0006310]; DNA repair [GO:0006281]; establishment of protein localization to chromatin [GO:0071169]; histone acetylation [GO:0016573]; histone H2A acetylation [GO:0043968]; histone H4 acetylation [GO:0043967]; neg…	5'-3' DNA helicase activity [GO:0043139]; ADP binding [GO:0043531]; ATPase binding [GO:0051117]; ATP binding [GO:0005524]; ATP hydrolysis activity [GO:0016887]; beta-catenin binding [GO:0008013]; chromatin DNA binding [GO:0031490]; DNA helicase activity [GO:0003678]; identical protein binding [GO:0042802]; promoter-enhancer loop anchoring activity [GO:0140585]; protein homodimerization activity […	SUBCELLULAR LOCATION: Nucleus matrix {ECO:0000250|UniProtKB:Q9Y230}. Nucleus, nucleoplasm {ECO:0000250|UniProtKB:Q9Y230}. Cytoplasm {ECO:0000250|UniProtKB:Q9Y230}. Membrane {ECO:0000250|UniProtKB:Q9Y230}. Dynein axonemal particle {ECO:0000250|UniProtKB:Q9DE27}. Note=Mainly localized in the nucleus, associated with nuclear matrix or in the nuclear cytosol. Although it is also present in the cytopl…
P60122	P60122	Ruvbl1	NA	NA	NA	NA	18.3809	18.2275	10.8763	10.8763	16.9988	17.3746	10.2882	10.2882	Ruvbl1	#NUM!	NA	NA	NA	NA	18.3042	7.42791	5.1773e-06	5.43902e-05	159	17.1867	6.8985	4.53679e-05	0.000350869	104	P60122	RUVB1_MOUSE	Ruvbl1 Tip49 Tip49a	FUNCTION: Possesses single-stranded DNA-stimulated ATPase and ATP-dependent DNA helicase (3' to 5') activity; hexamerization is thought to be critical for ATP hydrolysis and adjacent subunits in the ring-like structure contribute to the ATPase activity (By similarity). Component of the NuA4 histone acetyltransferase complex which is involved in transcriptional activation of select genes principal…	chaperone complex [GO:0101031]; cytosol [GO:0005829]; dynein axonemal particle [GO:0120293]; Ino80 complex [GO:0031011]; MLL1 complex [GO:0071339]; NuA4 histone acetyltransferase complex [GO:0035267]; nuclear matrix [GO:0016363]; nucleoplasm [GO:0005654]; nucleosome [GO:0000786]; nucleus [GO:0005634]; protein-containing complex [GO:0032991]; R2TP complex [GO:0097255]; ribonucleoprotein complex [G…	box C/D snoRNP assembly [GO:0000492]; cell cycle [GO:0007049]; cell division [GO:0051301]; chromatin remodeling [GO:0006338]; DNA recombination [GO:0006310]; DNA repair [GO:0006281]; histone acetylation [GO:0016573]; histone H2A acetylation [GO:0043968]; histone H4 acetylation [GO:0043967]; nucleosome mobilization [GO:0042766]; positive regulation of canonical Wnt signaling pathway [GO:0090263]; …	3'-5' DNA helicase activity [GO:0043138]; 5'-3' DNA helicase activity [GO:0043139]; ADP binding [GO:0043531]; ATPase binding [GO:0051117]; ATP binding [GO:0005524]; ATP hydrolysis activity [GO:0016887]; DNA helicase activity [GO:0003678]; TBP-class protein binding [GO:0017025]; TFIID-class transcription factor complex binding [GO:0001094]; transcription coactivator activity [GO:0003713]	SUBCELLULAR LOCATION: Nucleus matrix {ECO:0000250|UniProtKB:Q9Y265}. Nucleus, nucleoplasm {ECO:0000250|UniProtKB:Q9Y265}. Cytoplasm {ECO:0000250|UniProtKB:Q9Y265}. Membrane {ECO:0000250|UniProtKB:Q9Y265}. Cytoplasm, cytoskeleton, microtubule organizing center, centrosome {ECO:0000250|UniProtKB:Q9Y265}. Dynein axonemal particle {ECO:0000250|UniProtKB:Q9DE26}. Note=Mainly localized in the nucleus, …
Q80XU3	Q80XU3	Nucks1	17.4936	16.4539	14.8994	14.6779	19.9816	19.7664	10.8763	10.8763	16.6475	17.5777	10.2882	10.2882	Nucks1	16.9738	2.18511	0.0113511	0.0193066	37	19.874	8.99772	3.87195e-06	5.43902e-05	75	17.1126	6.82443	0.000312009	0.00107155	106	Q80XU3	NUCKS_MOUSE	Nucks1 Nucks	FUNCTION: Chromatin-associated protein involved in DNA repair by promoting homologous recombination (HR). Binds double-stranded DNA (dsDNA) and secondary DNA structures, such as D-loop structures, but with less affinity than RAD51AP1. {ECO:0000250|UniProtKB:Q9H1E3}.	chromatin [GO:0000785]; cytoplasm [GO:0005737]; nucleolus [GO:0005730]; nucleoplasm [GO:0005654]; nucleus [GO:0005634]	cellular glucose homeostasis [GO:0001678]; cellular response to X-ray [GO:0071481]; chromatin organization [GO:0006325]; double-strand break repair via homologous recombination [GO:0000724]; glucose homeostasis [GO:0042593]; interstrand cross-link repair [GO:0036297]; modulation by host of RNA binding by virus [GO:1990968]; modulation by host of viral RNA-binding transcription factor activity [GO…	chromatin binding [GO:0003682]; DNA-binding transcription factor binding [GO:0140297]; double-stranded DNA binding [GO:0003690]; single-stranded DNA binding [GO:0003697]; transcription coactivator activity [GO:0003713]	SUBCELLULAR LOCATION: Nucleus {ECO:0000250|UniProtKB:Q9H1E3}. Chromosome {ECO:0000250|UniProtKB:Q9H1E3}.
P97315	P97315	Csrp1	NA	NA	NA	NA	19.5663	19.8347	10.8763	10.8763	17.5378	16.683	10.2882	10.2882	Csrp1	#NUM!	NA	NA	NA	NA	19.7005	8.82422	5.58948e-06	5.43902e-05	83	17.1104	6.82223	0.000250725	0.000914098	107	P97315	CSRP1_MOUSE	Csrp1 Crp1 Csrp	FUNCTION: Could play a role in neuronal development. {ECO:0000250}.	actin cytoskeleton [GO:0015629]; cytoplasm [GO:0005737]; nucleoplasm [GO:0005654]; nucleus [GO:0005634]; Z disc [GO:0030018]	actin cytoskeleton organization [GO:0030036]; muscle tissue development [GO:0060537]; sarcomere organization [GO:0045214]	actinin binding [GO:0042805]; metal ion binding [GO:0046872]; structural constituent of muscle [GO:0008307]	SUBCELLULAR LOCATION: Nucleus {ECO:0000250|UniProtKB:P21291}.
P43135	P43135;Q60632	Nr2f2;Nr2f1	NA	NA	NA	NA	19.2282	18.4097	10.8763	10.8763	17.464	16.6723	10.2882	10.2882	Nr2f2	#NUM!	NA	NA	NA	NA	18.819	7.94269	0.000104463	0.000224988	131	17.0682	6.78	0.00021084	0.000832941	108	P43135	COT2_MOUSE	Nr2f2 Aporp1 Arp-1 Arp1 Tfcoup2	FUNCTION: Ligand-activated transcription factor. Activated by high concentrations of 9-cis-retinoic acid and all-trans-retinoic acid, but not by dexamethasone, cortisol or progesterone (in vitro). Regulation of the apolipoprotein A-I gene transcription. Binds to DNA site A. May be required to establish ovary identity during early gonad development. {ECO:0000250|UniProtKB:P24468}.	cytosol [GO:0005829]; nucleoplasm [GO:0005654]; nucleus [GO:0005634]	anatomical structure development [GO:0048856]; anterior/posterior pattern specification [GO:0009952]; blood vessel morphogenesis [GO:0048514]; cell differentiation [GO:0030154]; female gonad development [GO:0008585]; fertilization [GO:0009566]; forebrain development [GO:0030900]; in utero embryonic development [GO:0001701]; limb development [GO:0060173]; lymphatic endothelial cell fate commitment…	DNA binding [GO:0003677]; DNA-binding transcription factor activity [GO:0003700]; nuclear receptor activity [GO:0004879]; protein homodimerization activity [GO:0042803]; retinoic acid binding [GO:0001972]; RNA polymerase II cis-regulatory region sequence-specific DNA binding [GO:0000978]; sequence-specific DNA binding [GO:0043565]; zinc ion binding [GO:0008270]	SUBCELLULAR LOCATION: Nucleus.
Q99020	Q99020	Hnrnpab	14.284	14.1313	9.74255	9.74255	19.7888	19.3686	10.8763	10.8763	17.2569	16.8302	10.2882	10.2882	Hnrnpab	14.2076	4.46508	4.16383e-05	0.000331441	107	19.5787	8.70245	1.37254e-05	7.20586e-05	88	17.0436	6.75539	5.88698e-05	0.000392465	109	Q99020	ROAA_MOUSE	Hnrnpab Cbf-a Cgbfa Hnrpab	FUNCTION: Transcriptional repressor. Binds to CArG box motifs, single-stranded and double-stranded DNA, and RNA. It may be that repression by CBF-A is a result of competitive binding of CBF, a putative positive factor, and CBF-A to the same or overlapping motifs around the CArG boxes.	cytoplasm [GO:0005737]; nucleoplasm [GO:0005654]; nucleus [GO:0005634]; presynaptic cytosol [GO:0099523]; ribonucleoprotein complex [GO:1990904]; RNA polymerase II transcription regulator complex [GO:0090575]	epithelial to mesenchymal transition [GO:0001837]; negative regulation of transcription by RNA polymerase II [GO:0000122]; positive regulation of transcription, DNA-templated [GO:0045893]; regulation of gene expression [GO:0010468]	DNA binding [GO:0003677]; RNA binding [GO:0003723]	SUBCELLULAR LOCATION: Nucleus {ECO:0000305}. Cytoplasm {ECO:0000250}. Note=Localized in cytoplasmic mRNP granules containing untranslated mRNAs. {ECO:0000250}.
P46656	P46656	Fdx1	NA	NA	NA	NA	NA	16.1516	NA	NA	16.9761	17.0969	10.2882	10.2882	Fdx1	#NUM!	NA	NA	NA	NA	16.1516	NA	NA	NA	NA	17.0365	6.74834	2.14728e-05	0.000350869	110	P46656	ADX_MOUSE	Fdx1	FUNCTION: Essential for the synthesis of various steroid hormones, participates in the reduction of mitochondrial cytochrome P450 for steroidogenesis. Transfers electrons from adrenodoxin reductase to CYP11A1, a cytochrome P450 that catalyzes cholesterol side-chain cleavage. Does not form a ternary complex with adrenodoxin reductase and CYP11A1 but shuttles between the two enzymes to transfer ele…	mitochondrial crista [GO:0030061]; mitochondrial matrix [GO:0005759]; mitochondrion [GO:0005739]	cellular response to cAMP [GO:0071320]; cellular response to forskolin [GO:1904322]; cholesterol metabolic process [GO:0008203]; hormone biosynthetic process [GO:0042446]; NADPH oxidation [GO:0070995]; positive regulation of oxidoreductase activity [GO:0051353]; regulation of catalytic activity [GO:0050790]; steroid biosynthetic process [GO:0006694]	2 iron, 2 sulfur cluster binding [GO:0051537]; electron transfer activity [GO:0009055]; enzyme binding [GO:0019899]; iron ion binding [GO:0005506]	SUBCELLULAR LOCATION: Mitochondrion matrix {ECO:0000250|UniProtKB:P10109}.
P22561	P22561-6;P22561-5;P22561-2;P22561-3;P22561-4;P22561	Wt1	15.1858	14.8036	9.74255	9.74255	18.8158	18.1431	10.8763	10.8763	16.7245	17.0588	10.2882	10.2882	Wt1	14.9947	5.25219	5.87142e-05	0.000362385	84	18.4794	7.60316	6.92011e-05	0.000174952	148	16.8916	6.60347	4.45827e-05	0.000350869	113	P22561	WT1_MOUSE	Wt1 Wt-1	FUNCTION: Transcription factor that plays an important role in cellular development and cell survival (PubMed:16467207, PubMed:16920711, PubMed:17537799). Recognizes and binds to the DNA sequence 5'-GCG(T/G)GGGCG-3' (By similarity). Regulates the expression of numerous target genes, including EPO (PubMed:16467207). Plays an essential role for development of the urogenital system. It has a tumor s…	cytoplasm [GO:0005737]; cytosol [GO:0005829]; nuclear speck [GO:0016607]; nucleolus [GO:0005730]; nucleoplasm [GO:0005654]; nucleus [GO:0005634]	adrenal cortex formation [GO:0035802]; adrenal gland development [GO:0030325]; apoptotic process [GO:0006915]; branching involved in ureteric bud morphogenesis [GO:0001658]; camera-type eye development [GO:0043010]; cardiac muscle cell fate commitment [GO:0060923]; cellular response to gonadotropin stimulus [GO:0071371]; coronary vasculature development [GO:0060976]; diaphragm development [GO:006…	C2H2 zinc finger domain binding [GO:0070742]; DNA-binding transcription activator activity, RNA polymerase II-specific [GO:0001228]; DNA-binding transcription factor activity [GO:0003700]; DNA-binding transcription factor activity, RNA polymerase II-specific [GO:0000981]; double-stranded DNA binding [GO:0003690]; double-stranded methylated DNA binding [GO:0010385]; hemi-methylated DNA-binding [GO…	SUBCELLULAR LOCATION: [Isoform 1]: Nucleus speckle.; SUBCELLULAR LOCATION: [Isoform 4]: Nucleus, nucleoplasm.; SUBCELLULAR LOCATION: Nucleus {ECO:0000269|PubMed:14681305}. Nucleus, nucleolus {ECO:0000250}. Cytoplasm {ECO:0000269|PubMed:14681305}. Nucleus speckle. Note=Shuttles between nucleus and cytoplasm. {ECO:0000269|PubMed:14681305}.
P62320	P62320	Snrpd3	NA	NA	NA	NA	18.7694	18.446	10.8763	10.8763	16.8512	16.93	10.2882	10.2882	Snrpd3	#NUM!	NA	NA	NA	NA	18.6077	7.73138	1.17515e-05	6.54819e-05	139	16.8906	6.60242	2.14105e-05	0.000350869	114	P62320	SMD3_MOUSE	Snrpd3	FUNCTION: Plays a role in pre-mRNA splicing as a core component of the spliceosomal U1, U2, U4 and U5 small nuclear ribonucleoproteins (snRNPs), the building blocks of the spliceosome. Component of both the pre-catalytic spliceosome B complex and activated spliceosome C complexes. Is also a component of the minor U12 spliceosome (By similarity). As part of the U7 snRNP it is involved in histone p…	catalytic step 2 spliceosome [GO:0071013]; commitment complex [GO:0000243]; cytoplasm [GO:0005737]; cytosol [GO:0005829]; methylosome [GO:0034709]; nuclear body [GO:0016604]; nucleoplasm [GO:0005654]; nucleus [GO:0005634]; pICln-Sm protein complex [GO:0034715]; precatalytic spliceosome [GO:0071011]; SMN-Sm protein complex [GO:0034719]; spliceosomal tri-snRNP complex [GO:0097526]; telomerase holoe…	mRNA splicing, via spliceosome [GO:0000398]; protein methylation [GO:0006479]; spliceosomal snRNP assembly [GO:0000387]	enzyme binding [GO:0019899]; histone pre-mRNA DCP binding [GO:0071208]; RNA binding [GO:0003723]; telomerase RNA binding [GO:0070034]; U1 snRNP binding [GO:1990446]; U7 snRNA binding [GO:0071209]	SUBCELLULAR LOCATION: Cytoplasm, cytosol {ECO:0000250|UniProtKB:P62318}. Nucleus {ECO:0000269|PubMed:19470752}. Note=SMN-mediated assembly into core snRNPs occurs in the cytosol before SMN-mediated transport to the nucleus to be included in spliceosomes. {ECO:0000250|UniProtKB:P62318}.
Q8CFI7	Q8CFI7	Polr2b	NA	12.9132	NA	NA	16.9438	16.5826	NA	12.6569	16.5844	17.1835	10.2882	10.2882	Polr2b	12.9132	NA	NA	NA	NA	16.7632	4.10628	0.00259541	0.00319755	247	16.884	6.5958	0.000120564	0.000575579	115	Q8CFI7	RPB2_MOUSE	Polr2b	FUNCTION: DNA-dependent RNA polymerase catalyzes the transcription of DNA into RNA using the four ribonucleoside triphosphates as substrates. Second largest component of RNA polymerase II which synthesizes mRNA precursors and many functional non-coding RNAs. Proposed to contribute to the polymerase catalytic activity and forms the polymerase active center together with the largest subunit. Pol II…	chromosome, telomeric region [GO:0000781]; nucleoplasm [GO:0005654]; nucleus [GO:0005634]; RNA polymerase II, core complex [GO:0005665]	transcription by RNA polymerase II [GO:0006366]	chromatin binding [GO:0003682]; DNA binding [GO:0003677]; DNA-directed 5'-3' RNA polymerase activity [GO:0003899]; metal ion binding [GO:0046872]; ribonucleoside binding [GO:0032549]	SUBCELLULAR LOCATION: Nucleus {ECO:0000250}.
Q922P9	Q922P9	Glyr1	15.3794	15.4687	NA	13.4856	18.0274	17.4069	10.8763	10.8763	17.1226	16.5997	10.2882	10.2882	Glyr1	15.4241	1.93851	0.00752607	0.0131376	77	17.7172	6.84086	7.80754e-05	0.000185932	190	16.8612	6.573	9.23474e-05	0.000514723	116	Q922P9	GLYR1_MOUSE	Glyr1 Np60	FUNCTION: Nucleosome-destabilizing factor that is recruited to genes during transcriptional activation (PubMed:29759984). Facilitates Pol II transcription through nucleosomes (By similarity). Binds DNA (in vitro) (By similarity). Recognizes and binds trimethylated 'Lys-36' of histone H3 (H3K36me3) (PubMed:29759984). Promotes KDM1B demethylase activity (By similarity). Stimulates the acetylation o…	cytosol [GO:0005829]; nucleoplasm [GO:0005654]; nucleosome [GO:0000786]	positive regulation of histone acetylation [GO:0035066]; positive regulation of transcription by RNA polymerase II [GO:0045944]	chromatin binding [GO:0003682]; DNA binding [GO:0003677]; histone binding [GO:0042393]; methylated histone binding [GO:0035064]; NAD binding [GO:0051287]; NADP binding [GO:0050661]; nucleosome binding [GO:0031491]; oxidoreductase activity [GO:0016491]	SUBCELLULAR LOCATION: Nucleus {ECO:0000250|UniProtKB:Q49A26}. Chromosome {ECO:0000250|UniProtKB:Q49A26}.
P28352	P28352	Apex1	NA	NA	NA	NA	17.6736	17.6758	10.8763	10.8763	16.594	17.069	10.2882	10.2882	Apex1	#NUM!	NA	NA	NA	NA	17.6747	6.79844	4.49092e-06	5.43902e-05	191	16.8315	6.54333	7.82598e-05	0.000475149	117	P28352	APEX1_MOUSE	Apex1 Ape Apex Ref1	FUNCTION: Multifunctional protein that plays a central role in the cellular response to oxidative stress. The two major activities of APEX1 are DNA repair and redox regulation of transcriptional factors. Functions as a apurinic/apyrimidinic (AP) endodeoxyribonuclease in the DNA base excision repair (BER) pathway of DNA lesions induced by oxidative and alkylating agents. Initiates repair of AP sit…	centrosome [GO:0005813]; cytoplasm [GO:0005737]; endoplasmic reticulum [GO:0005783]; mitochondrion [GO:0005739]; nuclear speck [GO:0016607]; nucleolus [GO:0005730]; nucleoplasm [GO:0005654]; nucleus [GO:0005634]; perinuclear region of cytoplasm [GO:0048471]; transcription regulator complex [GO:0005667]	aging [GO:0007568]; base-excision repair [GO:0006284]; cell redox homeostasis [GO:0045454]; cellular response to cAMP [GO:0071320]; cellular response to hydrogen peroxide [GO:0070301]; cellular response to peptide hormone stimulus [GO:0071375]; DNA catabolic process, endonucleolytic [GO:0000737]; DNA demethylation [GO:0080111]; DNA recombination [GO:0006310]; DNA repair [GO:0006281]; negative reg…	3'-5'-exodeoxyribonuclease activity [GO:0008296]; 3'-5' exonuclease activity [GO:0008408]; chromatin DNA binding [GO:0031490]; class II DNA-(apurinic or apyrimidinic site) endonuclease activity [GO:0052720]; damaged DNA binding [GO:0003684]; DNA-(abasic site) binding [GO:0140431]; DNA-(apurinic or apyrimidinic site) endonuclease activity [GO:0003906]; DNA binding [GO:0003677]; double-stranded DNA…	SUBCELLULAR LOCATION: Nucleus. Nucleus, nucleolus {ECO:0000250}. Nucleus speckle {ECO:0000255|PROSITE-ProRule:PRU00764}. Endoplasmic reticulum {ECO:0000250}. Cytoplasm. Note=Colocalized with SIRT1 in the nucleus. Colocalized with YBX1 in nuclear speckles after genotoxic stress. Together with OGG1 is recruited to nuclear speckles in UVA-irradiated cells. Colocalized with nucleolin and NPM1 in the …
Q99MR6	Q99MR6-3;Q99MR6-4;Q99MR6-2;Q99MR6	Srrt	15.085	13.8181	9.74255	9.74255	18.1579	18.0749	10.8763	10.8763	16.2554	17.3412	10.2882	10.2882	Srrt	14.4515	4.709	0.00162424	0.00389426	102	18.1164	7.24009	4.20522e-06	5.43902e-05	167	16.7983	6.51013	0.000549104	0.00162196	118	Q99MR6	SRRT_MOUSE	Srrt Ars2 Asr2	FUNCTION: Acts as a mediator between the cap-binding complex (CBC) and the primary microRNAs (miRNAs) processing machinery during cell proliferation. Contributes to the stability and delivery of capped primary miRNA transcripts to the primary miRNA processing complex containing DGCR8 and DROSHA, thereby playing a role in RNA-mediated gene silencing (RNAi) by miRNAs. Binds capped RNAs (m7GpppG-cap…	cytoplasm [GO:0005737]; nuclear body [GO:0016604]; nucleoplasm [GO:0005654]; protein-containing complex [GO:0032991]; ribonucleoprotein complex [GO:1990904]	mRNA processing [GO:0006397]; neuronal stem cell population maintenance [GO:0097150]; positive regulation of neurogenesis [GO:0050769]; primary miRNA processing [GO:0031053]; regulation of transcription, DNA-templated [GO:0006355]	DNA binding [GO:0003677]; mRNA cap binding complex binding [GO:0140262]; protein-macromolecule adaptor activity [GO:0030674]	SUBCELLULAR LOCATION: Nucleus, nucleoplasm. Cytoplasm. Note=Predominantly nuclear. Shuttles between the nucleus and the cytoplasm in a CRM1-dependent way.
Q9D6Z1	Q9D6Z1	Nop56	16.5694	15.977	9.74255	9.74255	17.5576	17.6141	10.8763	10.8763	16.6446	16.877	10.2882	10.2882	Nop56	16.2732	6.53064	6.7856e-05	0.000375093	61	17.5859	6.70959	4.99949e-06	5.43902e-05	196	16.7608	6.4726	3.31857e-05	0.000350869	119	Q9D6Z1	NOP56_MOUSE	Nop56 Nol5a	FUNCTION: Involved in the early to middle stages of 60S ribosomal subunit biogenesis. Core component of box C/D small nucleolar ribonucleoprotein (snoRNP) particles. Required for the biogenesis of box C/D snoRNAs such U3, U8 and U14 snoRNAs (By similarity). {ECO:0000250}.	box C/D RNP complex [GO:0031428]; cytoplasm [GO:0005737]; fibrillar center [GO:0001650]; nucleoplasm [GO:0005654]; pre-snoRNP complex [GO:0070761]; small-subunit processome [GO:0032040]; sno(s)RNA-containing ribonucleoprotein complex [GO:0005732]	ribosome biogenesis [GO:0042254]	histone methyltransferase binding [GO:1990226]; snoRNA binding [GO:0030515]	SUBCELLULAR LOCATION: Nucleus, nucleolus {ECO:0000250}. Cytoplasm {ECO:0000269|PubMed:21683323}. Nucleus, nucleoplasm {ECO:0000250}.
O55128	O55128	Sap18	17.0149	16.3911	9.74255	9.74255	19.3676	19.3541	10.8763	10.8763	17.8467	15.7046	NA	14.6195	Sap18	16.703	6.96045	6.1915e-05	0.000362385	49	19.3609	8.48458	2.20681e-06	5.43902e-05	99	16.7756	2.15616	0.222268	0.257434	NA	O55128	SAP18_MOUSE	Sap18	FUNCTION: Component of the SIN3-repressing complex. Enhances the ability of SIN3-HDAC1-mediated transcriptional repression. When tethered to the promoter, it can direct the formation of a repressive complex to core histone proteins. Auxiliary component of the splicing-dependent multiprotein exon junction complex (EJC) deposited at splice junction on mRNAs. The EJC is a dynamic structure consistin…	ASAP complex [GO:0061574]; cytosol [GO:0005829]; histone deacetylase complex [GO:0000118]; nuclear body [GO:0016604]; nuclear speck [GO:0016607]; nucleoplasm [GO:0005654]; nucleus [GO:0005634]; transcription regulator complex [GO:0005667]	mRNA processing [GO:0006397]; negative regulation of mRNA splicing, via spliceosome [GO:0048025]; negative regulation of transcription, DNA-templated [GO:0045892]; positive regulation of apoptotic process [GO:0043065]; regulation of alternative mRNA splicing, via spliceosome [GO:0000381]; regulation of transcription, DNA-templated [GO:0006355]; RNA splicing [GO:0008380]	transcription corepressor activity [GO:0003714]	SUBCELLULAR LOCATION: Nucleus {ECO:0000250|UniProtKB:O00422}. Cytoplasm {ECO:0000250|UniProtKB:O00422}. Nucleus speckle {ECO:0000250|UniProtKB:O00422}. Note=Shuttles between the nucleus and the cytoplasm (By similarity). Colocalizes with ACIN1 and SRSF2 in nuclear speckles (By similarity). {ECO:0000250|UniProtKB:O00422}.
Q9Z2D6	Q9Z2D6-2;Q9Z2D6	Mecp2	NA	NA	NA	NA	18.061	17.4515	10.8763	10.8763	15.7839	17.7	10.2882	10.2882	Mecp2	#NUM!	NA	NA	NA	NA	17.7563	6.87999	7.30855e-05	0.000179911	187	16.7419	6.45374	0.00287988	0.00575975	120	Q9Z2D6	MECP2_MOUSE	Mecp2	FUNCTION: Chromosomal protein that binds to methylated DNA. It can bind specifically to a single methyl-CpG pair. It is not influenced by sequences flanking the methyl-CpGs. Mediates transcriptional repression through interaction with histone deacetylase and the corepressor SIN3. Binds both 5-methylcytosine (5mC) and 5-hydroxymethylcytosine (5hmC)-containing DNA, with a preference for 5-methylcyt…	centrosome [GO:0005813]; chromatin [GO:0000785]; cytoplasm [GO:0005737]; cytosol [GO:0005829]; glutamatergic synapse [GO:0098978]; heterochromatin [GO:0000792]; nucleoplasm [GO:0005654]; nucleus [GO:0005634]; postsynapse [GO:0098794]; protein-containing complex [GO:0032991]	adult locomotory behavior [GO:0008344]; associative learning [GO:0008306]; behavioral fear response [GO:0001662]; brain development [GO:0007420]; cardiolipin metabolic process [GO:0032048]; cellular biogenic amine metabolic process [GO:0006576]; cellular response to isoquinoline alkaloid [GO:0071317]; cellular response to potassium ion [GO:0035865]; cerebellum development [GO:0021549]; chemical s…	chromatin binding [GO:0003682]; chromatin DNA binding [GO:0031490]; DNA binding [GO:0003677]; DNA-binding transcription factor activity [GO:0003700]; double-stranded methylated DNA binding [GO:0010385]; enzyme binding [GO:0019899]; four-way junction DNA binding [GO:0000400]; histone deacetylase binding [GO:0042826]; methyl-CpG binding [GO:0008327]; mRNA binding [GO:0003729]; promoter-specific chr…	SUBCELLULAR LOCATION: Nucleus {ECO:0000269|PubMed:15034150, ECO:0000269|PubMed:17296936}. Note=Colocalized with methyl-CpG in the genome. Colocalized with TBL1X to the heterochromatin foci. {ECO:0000250|UniProtKB:P51608}.
P56546	P56546;P56546-2	Ctbp2	NA	NA	NA	NA	18.4244	17.914	NA	13.5127	16.4884	16.9807	10.2882	10.2882	Ctbp2	#NUM!	NA	NA	NA	NA	18.1692	4.65647	0.00336146	0.00406543	165	16.7346	6.44638	8.76181e-05	0.000504918	122	P56546	CTBP2_MOUSE	Ctbp2	FUNCTION: Corepressor targeting diverse transcription regulators. Isoform 2 probably acts as a scaffold for specialized synapses (By similarity). Functions in brown adipose tissue (BAT) differentiation. {ECO:0000250, ECO:0000269|PubMed:18483224}.	cytosol [GO:0005829]; GABA-ergic synapse [GO:0098982]; glutamatergic synapse [GO:0098978]; nucleus [GO:0005634]; photoreceptor ribbon synapse [GO:0098684]; presynaptic active zone cytoplasmic component [GO:0098831]; presynaptic cytosol [GO:0099523]; ribbon synapse [GO:0097470]; synapse [GO:0045202]; transcription repressor complex [GO:0017053]	cellular response to leukemia inhibitory factor [GO:1990830]; negative regulation of transcription, DNA-templated [GO:0045892]; positive regulation of chromatin binding [GO:0035563]; positive regulation of retinoic acid receptor signaling pathway [GO:0048386]; positive regulation of transcription by RNA polymerase II [GO:0045944]; synaptic vesicle docking [GO:0016081]; white fat cell differentiat…	chromatin binding [GO:0003682]; identical protein binding [GO:0042802]; NAD binding [GO:0051287]; oxidoreductase activity, acting on the CH-OH group of donors, NAD or NADP as acceptor [GO:0016616]; protein-containing complex binding [GO:0044877]; protein kinase binding [GO:0019901]; retinoic acid receptor binding [GO:0042974]; structural constituent of presynaptic active zone [GO:0098882]; transc…	SUBCELLULAR LOCATION: Nucleus {ECO:0000305}. Cell junction, synapse {ECO:0000250}.
Q8K0L9	Q8K0L9;Q8K0L9-2	Zbtb20	NA	NA	NA	NA	17.2306	14.9187	10.8763	10.8763	16.6763	16.7897	10.2882	10.2882	Zbtb20	#NUM!	NA	NA	NA	NA	16.0746	5.19835	0.00890787	0.0100869	306	16.733	6.44481	2.44984e-05	0.000350869	123	Q8K0L9	ZBT20_MOUSE	Zbtb20 Zfp288	FUNCTION: May be a transcription factor that may be involved in hematopoiesis, oncogenesis, and immune responses (By similarity). Plays a role in postnatal myogenesis, may be involved in the regulation of satellite cells self-renewal (PubMed:27446912). {ECO:0000250|UniProtKB:Q9HC78, ECO:0000269|PubMed:27446912}.	cytoplasm [GO:0005737]; nuclear body [GO:0016604]; nucleoplasm [GO:0005654]; nucleus [GO:0005634]	cellular response to glucose stimulus [GO:0071333]; lipid homeostasis [GO:0055088]; negative regulation of gene expression [GO:0010629]; negative regulation of transcription, DNA-templated [GO:0045892]; negative regulation of transcription by RNA polymerase II [GO:0000122]; positive regulation of glycolytic process [GO:0045821]; positive regulation of interferon-beta production [GO:0032728]; posi…	DNA binding [GO:0003677]; DNA-binding transcription repressor activity, RNA polymerase II-specific [GO:0001227]; metal ion binding [GO:0046872]; RNA polymerase II cis-regulatory region sequence-specific DNA binding [GO:0000978]; sequence-specific double-stranded DNA binding [GO:1990837]; transcription cis-regulatory region binding [GO:0000976]	SUBCELLULAR LOCATION: Nucleus {ECO:0000305|PubMed:11744704}.
P61255	P61255	Rpl26	15.5467	NA	NA	NA	17.6253	17.2999	10.8763	10.8763	16.7817	16.6323	10.2882	10.2882	Rpl26	15.5467	NA	NA	NA	NA	17.4626	6.58632	1.99146e-05	8.92468e-05	202	16.707	6.41883	2.68555e-05	0.000350869	125	P61255	RL26_MOUSE	Rpl26	FUNCTION: Component of the large ribosomal subunit. {ECO:0000305|PubMed:26100019}.	cytoplasm [GO:0005737]; cytosol [GO:0005829]; cytosolic large ribosomal subunit [GO:0022625]; cytosolic ribosome [GO:0022626]; nucleolus [GO:0005730]; nucleoplasm [GO:0005654]; ribonucleoprotein complex [GO:1990904]	cellular response to gamma radiation [GO:0071480]; cellular response to ionizing radiation [GO:0071479]; cellular response to UV [GO:0034644]; cytoplasmic translation [GO:0002181]; DNA damage response, signal transduction by p53 class mediator resulting in cell cycle arrest [GO:0006977]; positive regulation of DNA damage response, signal transduction by p53 class mediator resulting in transcripti…	mRNA 5'-UTR binding [GO:0048027]; RNA binding [GO:0003723]; structural constituent of ribosome [GO:0003735]	NA
P84099	P84099	Rpl19	16.7628	16.6226	9.74255	9.74255	19.3234	18.9945	10.8763	10.8763	16.628	16.7164	10.2882	10.2882	Rpl19	16.6927	6.95014	9.02649e-06	0.000325963	50	19.159	8.28267	9.70865e-06	6.22972e-05	109	16.6722	6.38402	2.41749e-05	0.000350869	127	P84099	RL19_MOUSE	Rpl19	NA	cytosol [GO:0005829]; cytosolic large ribosomal subunit [GO:0022625]; cytosolic ribosome [GO:0022626]; nucleolus [GO:0005730]; polysomal ribosome [GO:0042788]; synapse [GO:0045202]	cytoplasmic translation [GO:0002181]; translation [GO:0006412]	5.8S rRNA binding [GO:1990932]; large ribosomal subunit rRNA binding [GO:0070180]; RNA binding [GO:0003723]; structural constituent of ribosome [GO:0003735]	NA
O54946	O54946-2;Q9QYI5-2;Q9QYI5-1;Q9QYI5;O54946	Dnajb6;Dnajb2	15.687	NA	NA	NA	17.5247	17.1263	10.8763	10.8763	16.7281	16.4955	10.2882	10.2882	Dnajb6	15.687	NA	NA	NA	NA	17.3255	6.44918	3.20397e-05	0.000113864	212	16.6118	6.32363	3.57654e-05	0.000350869	128	O54946	DNJB6_MOUSE	Dnajb6 Hsj2 Mrj	FUNCTION: Plays an indispensable role in the organization of KRT8/KRT18 filaments. Acts as an endogenous molecular chaperone for neuronal proteins including huntingtin. Suppresses aggregation and toxicity of polyglutamine-containing, aggregation-prone proteins (By similarity). Has a stimulatory effect on the ATPase activity of HSP70 in a dose-dependent and time-dependent manner and hence acts as …	cytoplasm [GO:0005737]; cytosol [GO:0005829]; nucleoplasm [GO:0005654]; nucleus [GO:0005634]; perinuclear region of cytoplasm [GO:0048471]; Z disc [GO:0030018]	actin cytoskeleton organization [GO:0030036]; chaperone-mediated protein folding [GO:0061077]; chorio-allantoic fusion [GO:0060710]; chorion development [GO:0060717]; extracellular matrix organization [GO:0030198]; intermediate filament organization [GO:0045109]; negative regulation of cysteine-type endopeptidase activity involved in apoptotic process [GO:0043154]; negative regulation of inclusio…	ATPase activator activity [GO:0001671]; chaperone binding [GO:0051087]; DNA binding [GO:0003677]; heat shock protein binding [GO:0031072]; identical protein binding [GO:0042802]; protein folding chaperone [GO:0044183]; unfolded protein binding [GO:0051082]	SUBCELLULAR LOCATION: Cytoplasm, perinuclear region {ECO:0000250|UniProtKB:O75190}. Nucleus {ECO:0000250|UniProtKB:O75190}. Cytoplasm, myofibril, sarcomere, Z line {ECO:0000250|UniProtKB:O75190}.
Q9Z2X1	Q9Z2X1-2;Q9Z2X1	Hnrnpf	NA	NA	NA	NA	20.0246	19.8325	10.8763	10.8763	15.607	17.6011	10.2882	10.2882	Hnrnpf	#NUM!	NA	NA	NA	NA	19.9285	9.05225	3.34282e-06	5.43902e-05	74	16.604	6.31587	0.00346019	0.00664668	129	Q9Z2X1	HNRPF_MOUSE	Hnrnpf Hnrpf	FUNCTION: Component of the heterogeneous nuclear ribonucleoprotein (hnRNP) complexes which provide the substrate for the processing events that pre-mRNAs undergo before becoming functional, translatable mRNAs in the cytoplasm. Plays a role in the regulation of alternative splicing events. Binds G-rich sequences in pre-mRNAs and keeps target RNA in an unfolded state (By similarity). {ECO:0000250}.	catalytic step 2 spliceosome [GO:0071013]; cytosol [GO:0005829]; nucleoplasm [GO:0005654]; nucleus [GO:0005634]; ribonucleoprotein complex [GO:1990904]	mRNA processing [GO:0006397]; regulation of RNA splicing [GO:0043484]; RNA splicing [GO:0008380]	RNA binding [GO:0003723]; single-stranded RNA binding [GO:0003727]; TBP-class protein binding [GO:0017025]	SUBCELLULAR LOCATION: Nucleus, nucleoplasm {ECO:0000250}.
Q9CW03	Q9CW03	Smc3	15.079	14.6168	9.74255	9.74255	20.3739	20.1356	10.8763	10.8763	18.8118	19.2021	13.3741	12.0361	Smc3	14.8479	5.10536	9.10256e-05	0.000393784	88	20.2547	9.37846	3.86146e-06	5.43902e-05	64	19.007	6.30184	0.00122762	0.00297963	42	Q9CW03	SMC3_MOUSE	Smc3 Bam Bmh Cspg6 Mmip1 Smc3l1 Smcd	FUNCTION: Central component of cohesin, a complex required for chromosome cohesion during the cell cycle. The cohesin complex may form a large proteinaceous ring within which sister chromatids can be trapped. At anaphase, the complex is cleaved and dissociates from chromatin, allowing sister chromatids to segregate. Cohesion is coupled to DNA replication and is involved in DNA repair. The cohesin…	basement membrane [GO:0005604]; chromatin [GO:0000785]; chromosome, centromeric region [GO:0000775]; cohesin complex [GO:0008278]; lateral element [GO:0000800]; meiotic cohesin complex [GO:0030893]; mitotic spindle pole [GO:0097431]; nuclear matrix [GO:0016363]; nuclear meiotic cohesin complex [GO:0034991]; nuclear mitotic cohesin complex [GO:0034990]; nucleoplasm [GO:0005654]; nucleus [GO:000563…	cell division [GO:0051301]; DNA repair [GO:0006281]; meiotic cell cycle [GO:0051321]; mitotic sister chromatid cohesion [GO:0007064]; mitotic spindle assembly [GO:0090307]; regulation of DNA replication [GO:0006275]; sister chromatid cohesion [GO:0007062]; stem cell population maintenance [GO:0019827]	ATP binding [GO:0005524]; ATP hydrolysis activity [GO:0016887]; beta-tubulin binding [GO:0048487]; chromatin binding [GO:0003682]; cohesin loading activity [GO:0061775]; double-stranded DNA binding [GO:0003690]; dynein complex binding [GO:0070840]; mediator complex binding [GO:0036033]; protein heterodimerization activity [GO:0046982]	SUBCELLULAR LOCATION: Nucleus {ECO:0000269|PubMed:22346761}. Chromosome {ECO:0000269|PubMed:22346761, ECO:0000269|PubMed:24287868}. Chromosome, centromere {ECO:0000269|PubMed:22346761}. Note=Associates with chromatin. Before prophase it is scattered along chromosome arms. During prophase, most of cohesin complexes dissociate from chromatin probably because of phosphorylation by PLK, except at cen…
Q7TSZ8	Q7TSZ8;Q9DCM7	Nacc1	13.4159	NA	NA	NA	15.6017	15.1199	10.8763	10.8763	16.4369	16.735	10.2882	10.2882	Nacc1	13.4159	NA	NA	NA	NA	15.3608	4.48448	0.000158999	0.000313921	361	16.586	6.2978	4.54065e-05	0.000350869	130	Q7TSZ8	NACC1_MOUSE	Nacc1 Btbd14b Nac1	FUNCTION: Functions as a transcriptional repressor. Seems to function as a transcriptional corepressor in neuronal cells through recruitment of HDAC3 and HDAC4. Contributes to tumor progression, and tumor cell proliferation and survival. This may be mediated at least in part through repressing transcriptional activity of GADD45GIP1. Required for recruiting the proteasome from the nucleus to the c…	cell junction [GO:0030054]; cytoplasm [GO:0005737]; intracellular membrane-bounded organelle [GO:0043231]; nucleoplasm [GO:0005654]; nucleus [GO:0005634]	negative regulation of transcription, DNA-templated [GO:0045892]; positive regulation of cell population proliferation [GO:0008284]; regulation of transcription by RNA polymerase II [GO:0006357]	DNA-binding transcription factor activity, RNA polymerase II-specific [GO:0000981]; RNA polymerase II cis-regulatory region sequence-specific DNA binding [GO:0000978]	SUBCELLULAR LOCATION: Nucleus. Cytoplasm. Note=Distribution in the cytoplasm is dependent on phosphorylation. {ECO:0000250}.
P0DP28	P0DP28;P0DP27;P0DP26;Q9D6P8	Calml3	NA	NA	NA	NA	19.0511	19.2445	10.8763	10.8763	17.3556	16.9593	16.7928	NA	Calml3	#NUM!	NA	NA	NA	NA	19.1478	8.27152	4.50365e-06	5.43902e-05	112	17.1575	0.364636	0.383285	0.415022	NA	P0DP28	CALM3_MOUSE	Calm3 Cam3 Camc	FUNCTION: Calmodulin mediates the control of a large number of enzymes, ion channels, aquaporins and other proteins through calcium-binding. Is a regulator of voltage-dependent L-type calcium channels. Among the enzymes to be stimulated by the calmodulin-calcium complex are a number of protein kinases and phosphatases. Together with CCP110 and centrin, is involved in a genetic pathway that regula…	calcium channel complex [GO:0034704]; catalytic complex [GO:1902494]; centrosome [GO:0005813]; cytoplasm [GO:0005737]; DAPK1-calmodulin complex [GO:1990722]; growth cone [GO:0030426]; mitochondrial membrane [GO:0031966]; myelin sheath [GO:0043209]; neuron projection [GO:0043005]; nucleus [GO:0005634]; plasma membrane [GO:0005886]; protein-containing complex [GO:0032991]; sarcomere [GO:0030017]; s…	activation of adenylate cyclase activity [GO:0007190]; autophagosome membrane docking [GO:0016240]; calcium-mediated signaling [GO:0019722]; detection of calcium ion [GO:0005513]; establishment of protein localization to membrane [GO:0090150]; establishment of protein localization to mitochondrial membrane [GO:0090151]; G2/M transition of mitotic cell cycle [GO:0000086]; mitochondrion-endoplasmic…	adenylate cyclase activator activity [GO:0010856]; adenylate cyclase binding [GO:0008179]; calcium channel inhibitor activity [GO:0019855]; calcium-dependent protein binding [GO:0048306]; calcium ion binding [GO:0005509]; disordered domain specific binding [GO:0097718]; enzyme regulator activity [GO:0030234]; nitric-oxide synthase binding [GO:0050998]; nitric-oxide synthase regulator activity [GO…	SUBCELLULAR LOCATION: Cytoplasm, cytoskeleton, spindle. Cytoplasm, cytoskeleton, spindle pole. Note=Distributed throughout the cell during interphase, but during mitosis becomes dramatically localized to the spindle poles and the spindle microtubules. {ECO:0000250}.
P14131	P14131	Rps16	15.63	15.5288	9.74255	9.74255	19.2934	18.9816	10.8763	10.8763	17.1213	14.9484	NA	14.9324	Rps16	15.5794	5.83684	1.48057e-05	0.000325963	75	19.1375	8.26121	8.88416e-06	6.05527e-05	113	16.0349	1.10242	0.477192	0.511815	NA	P14131	RS16_MOUSE	Rps16	NA	cytosol [GO:0005829]; cytosolic ribosome [GO:0022626]; cytosolic small ribosomal subunit [GO:0022627]; small ribosomal subunit [GO:0015935]	cellular response to leukemia inhibitory factor [GO:1990830]; maturation of SSU-rRNA from tricistronic rRNA transcript (SSU-rRNA, 5.8S rRNA, LSU-rRNA) [GO:0000462]; ribosomal small subunit biogenesis [GO:0042274]; rRNA processing [GO:0006364]; translation [GO:0006412]	RNA binding [GO:0003723]; structural constituent of ribosome [GO:0003735]	NA
O35737	O35737;P70333	Hnrnph1	14.2096	NA	NA	NA	19.535	18.5879	13.4393	NA	16.4229	16.6766	10.2882	10.2882	Hnrnph1	14.2096	NA	NA	NA	NA	19.0614	5.62212	0.0071124	0.0082561	117	16.5498	6.26159	3.95715e-05	0.000350869	131	O35737	HNRH1_MOUSE	Hnrnph1 Hnrph Hnrph1	FUNCTION: This protein is a component of the heterogeneous nuclear ribonucleoprotein (hnRNP) complexes which provide the substrate for the processing events that pre-mRNAs undergo before becoming functional, translatable mRNAs in the cytoplasm. Mediates pre-mRNA alternative splicing regulation. Inhibits, together with CUGBP1, insulin receptor (IR) pre-mRNA exon 11 inclusion in myoblast. Binds to …	catalytic step 2 spliceosome [GO:0071013]; cytosol [GO:0005829]; nucleoplasm [GO:0005654]; nucleus [GO:0005634]; postsynaptic density [GO:0014069]; ribonucleoprotein complex [GO:1990904]	cellular response to interleukin-7 [GO:0098761]; mRNA processing [GO:0006397]; regulation of RNA splicing [GO:0043484]; RNA splicing [GO:0008380]	enzyme binding [GO:0019899]; identical protein binding [GO:0042802]; RNA binding [GO:0003723]	SUBCELLULAR LOCATION: Nucleus, nucleoplasm {ECO:0000250}.
Q52KI8	Q52KI8-2;Q52KI8	Srrm1	14.786	14.6357	9.74255	9.74255	17.5363	16.678	10.8763	10.8763	16.4876	16.6089	10.2882	10.2882	Srrm1	14.7109	4.96832	2.88457e-05	0.000325963	94	17.1071	6.23086	0.000260852	0.000435067	229	16.5483	6.26008	2.73091e-05	0.000350869	132	Q52KI8	SRRM1_MOUSE	Srrm1 Pop101	FUNCTION: Part of pre- and post-splicing multiprotein mRNP complexes. Involved in numerous pre-mRNA processing events. Promotes constitutive and exonic splicing enhancer (ESE)-dependent splicing activation by bridging together sequence-specific (SR family proteins, SFRS4, SFRS5 and TRA2B/SFRS10) and basal snRNP (SNRP70 and SNRPA1) factors of the spliceosome. Stimulates mRNA 3'-end cleavage indepe…	catalytic step 2 spliceosome [GO:0071013]; nuclear matrix [GO:0016363]; nuclear speck [GO:0016607]; spliceosomal complex [GO:0005681]	mRNA splicing, via spliceosome [GO:0000398]; RNA splicing, via transesterification reactions [GO:0000375]	DNA binding [GO:0003677]	SUBCELLULAR LOCATION: Nucleus matrix {ECO:0000255|PROSITE-ProRule:PRU00627}. Nucleus speckle {ECO:0000255|PROSITE-ProRule:PRU00627}.
P67984	P67984	Rpl22	16.0062	NA	NA	NA	19.459	18.7475	10.8763	10.8763	NA	NA	NA	17.6333	Rpl22	16.0062	NA	NA	NA	NA	19.1033	8.22697	6.27114e-05	0.000165558	116	#NUM!	NA	NA	NA	NA	P67984	RL22_MOUSE	Rpl22	NA	cytoplasm [GO:0005737]; cytosol [GO:0005829]; cytosolic large ribosomal subunit [GO:0022625]; cytosolic ribosome [GO:0022626]; glutamatergic synapse [GO:0098978]; nucleus [GO:0005634]; presynapse [GO:0098793]; ribonucleoprotein complex [GO:1990904]; ribosome [GO:0005840]	alpha-beta T cell differentiation [GO:0046632]; cytoplasmic translation [GO:0002181]; regulation of translation at presynapse, modulating synaptic transmission [GO:0099577]	heparin binding [GO:0008201]; identical protein binding [GO:0042802]; RNA binding [GO:0003723]; structural constituent of ribosome [GO:0003735]; translation regulator activity [GO:0045182]	NA
P01942	P01942	Hba	NA	NA	NA	NA	18.8081	19.2825	10.8763	10.8763	NA	17.46	15.8441	NA	Hba	#NUM!	NA	NA	NA	NA	19.0453	8.16903	2.22905e-05	9.32811e-05	118	17.46	1.61584	0.116717	0.144305	NA	P01942	HBA_MOUSE	Hba Hba-a1	FUNCTION: Involved in oxygen transport from the lung to the various peripheral tissues.	cytosolic small ribosomal subunit [GO:0022627]; extracellular space [GO:0005615]; haptoglobin-hemoglobin complex [GO:0031838]; hemoglobin complex [GO:0005833]; myelin sheath [GO:0043209]	cellular oxidant detoxification [GO:0098869]; erythrocyte development [GO:0048821]; hydrogen peroxide catabolic process [GO:0042744]; in utero embryonic development [GO:0001701]; positive regulation of cell death [GO:0010942]; response to bacterium [GO:0009617]; response to hydrogen peroxide [GO:0042542]; response to stilbenoid [GO:0035634]	heme binding [GO:0020037]; iron ion binding [GO:0005506]; organic acid binding [GO:0043177]; oxygen binding [GO:0019825]; oxygen carrier activity [GO:0005344]; protein-containing complex binding [GO:0044877]	NA
Q6NV83	Q6NV83-3;Q6NV83-2;Q6NV83	U2surp	14.083	13.3533	9.74255	9.74255	17.2271	16.6723	13.0385	13.1011	15.8998	17.0045	10.2882	10.2882	U2surp	13.7181	3.97559	0.000599484	0.00165691	114	16.9497	3.87995	0.000364406	0.000572994	238	16.4521	6.16397	0.000683939	0.00193783	135	Q6NV83	SR140_MOUSE	U2surp Sr140	NA	nucleoplasm [GO:0005654]; nucleus [GO:0005634]	RNA processing [GO:0006396]	RNA binding [GO:0003723]	SUBCELLULAR LOCATION: Nucleus {ECO:0000250}.
P63168	P63168	Dynll1	NA	NA	NA	NA	19.3373	18.7135	10.8763	10.8763	NA	NA	NA	NA	Dynll1	#NUM!	NA	NA	NA	NA	19.0254	8.14913	4.51242e-05	0.000141528	120	#NUM!	NA	NA	NA	NA	P63168	DYL1_MOUSE	Dynll1 Dlc1 Dncl1 Dnclc1	FUNCTION: Acts as one of several non-catalytic accessory components of the cytoplasmic dynein 1 complex that are thought to be involved in linking dynein to cargos and to adapter proteins that regulate dynein function. Cytoplasmic dynein 1 acts as a motor for the intracellular retrograde motility of vesicles and organelles along microtubules. May play a role in changing or maintaining the spatial…	axon cytoplasm [GO:1904115]; centrosome [GO:0005813]; cilium [GO:0005929]; cytoplasm [GO:0005737]; cytoplasmic dynein complex [GO:0005868]; cytoskeleton [GO:0005856]; cytosol [GO:0005829]; dynein complex [GO:0030286]; kinetochore [GO:0000776]; membrane [GO:0016020]; microtubule [GO:0005874]; mitochondrion [GO:0005739]; mitotic spindle [GO:0072686]; nucleus [GO:0005634]; secretory granule [GO:0030…	apoptotic process [GO:0006915]; cilium assembly [GO:0060271]; intraciliary retrograde transport [GO:0035721]; motile cilium assembly [GO:0044458]; negative regulation of nitric oxide biosynthetic process [GO:0045019]; negative regulation of phosphorylation [GO:0042326]; positive regulation of non-motile cilium assembly [GO:1902857]	dynein intermediate chain binding [GO:0045505]; dynein light intermediate chain binding [GO:0051959]; enzyme binding [GO:0019899]; enzyme inhibitor activity [GO:0004857]; identical protein binding [GO:0042802]; nitric-oxide synthase regulator activity [GO:0030235]; protein-containing complex binding [GO:0044877]; protein C-terminus binding [GO:0008022]; protein domain specific binding [GO:0019904…	SUBCELLULAR LOCATION: Cytoplasm, cytoskeleton, microtubule organizing center, centrosome {ECO:0000250|UniProtKB:P63167}. Cytoplasm, cytoskeleton {ECO:0000250|UniProtKB:P63167}. Nucleus {ECO:0000250|UniProtKB:P63167}. Mitochondrion {ECO:0000250|UniProtKB:P63167}. Note=Upon induction of apoptosis translocates together with BCL2L11 to mitochondria. {ECO:0000250|UniProtKB:P63167}.
P60824	P60824	Cirbp	NA	NA	NA	NA	19.349	18.6761	10.8763	10.8763	NA	NA	NA	NA	Cirbp	#NUM!	NA	NA	NA	NA	19.0125	8.13626	5.57152e-05	0.00015231	121	#NUM!	NA	NA	NA	NA	P60824	CIRBP_MOUSE	Cirbp Cirp	FUNCTION: Cold-inducible mRNA binding protein that plays a protective role in the genotoxic stress response by stabilizing transcripts of genes involved in cell survival. Promotes assembly of stress granules (SGs), when overexpressed. Seems to play an essential role in cold-induced suppression of cell proliferation. Acts as a translational repressor. Acts as a translational activator. Binds speci…	cytoplasm [GO:0005737]; cytoplasmic stress granule [GO:0010494]; nucleoplasm [GO:0005654]; nucleus [GO:0005634]; spliceosomal complex [GO:0005681]	cellular response to cold [GO:0070417]; mRNA stabilization [GO:0048255]; negative regulation of cell growth [GO:0030308]; positive regulation of mRNA splicing, via spliceosome [GO:0048026]; positive regulation of translation [GO:0045727]; regulation of cell cycle G1/S phase transition [GO:1902806]; response to UV [GO:0009411]; stress granule assembly [GO:0034063]	mRNA 3'-UTR binding [GO:0003730]; poly(U) RNA binding [GO:0008266]; RNA binding [GO:0003723]; small ribosomal subunit rRNA binding [GO:0070181]; translation repressor activity [GO:0030371]	SUBCELLULAR LOCATION: Nucleus, nucleoplasm {ECO:0000269|PubMed:17967451}. Cytoplasm {ECO:0000269|PubMed:17967451}. Note=Translocates from the nucleus to the cytoplasm after exposure to UV radiation (By similarity). Translocates from the nucleus to the cytoplasm into stress granules upon various cytoplasmic stresses, such as osmotic and heat shocks. Its recruitment into stress granules occurs in t…
Q99K48	Q99K48;Q99K48-2	Nono	17.4143	17.2377	NA	16.3675	21.6182	21.0865	10.8763	10.8763	19.4188	19.2106	NA	13.1533	Nono	17.326	0.958493	0.0428353	0.0617697	NA	21.3524	10.4761	1.32482e-05	7.03522e-05	33	19.3147	6.16145	0.00122331	0.00297963	35	Q99K48	NONO_MOUSE	Nono	FUNCTION: DNA- and RNA binding protein, involved in several nuclear processes. Binds the conventional octamer sequence in double-stranded DNA (PubMed:8355702). Also binds single-stranded DNA and RNA at a site independent of the duplex site (By similarity). Involved in pre-mRNA splicing, probably as a heterodimer with SFPQ (By similarity). Interacts with U5 snRNA, probably by binding to a purine-r…	chromosome [GO:0005694]; fibrillar center [GO:0001650]; nuclear matrix [GO:0016363]; nuclear speck [GO:0016607]; nucleoplasm [GO:0005654]; nucleus [GO:0005634]; paraspeckles [GO:0042382]; RNA polymerase II transcription regulator complex [GO:0090575]	activation of innate immune response [GO:0002218]; circadian rhythm [GO:0007623]; DNA recombination [GO:0006310]; DNA repair [GO:0006281]; innate immune response [GO:0045087]; mRNA processing [GO:0006397]; negative regulation of oxidative stress-induced neuron intrinsic apoptotic signaling pathway [GO:1903377]; negative regulation of transcription, DNA-templated [GO:0045892]; regulation of circad…	chromatin binding [GO:0003682]; DNA binding [GO:0003677]; identical protein binding [GO:0042802]; RNA binding [GO:0003723]	SUBCELLULAR LOCATION: Nucleus {ECO:0000269|PubMed:15860628, ECO:0000269|PubMed:26571461}. Nucleus, nucleolus {ECO:0000250|UniProtKB:Q15233}. Nucleus speckle {ECO:0000250|UniProtKB:Q15233}. Chromosome {ECO:0000269|PubMed:32286661}. Note=Detected in punctate subnuclear structures often located adjacent to splicing speckles, called paraspeckles. {ECO:0000250|UniProtKB:Q15233}.
Q08943	Q08943;Q08943-2	Ssrp1	NA	NA	NA	NA	18.8725	18.2751	10.8763	10.8763	15.6748	17.1878	10.2882	10.2882	Ssrp1	#NUM!	NA	NA	NA	NA	18.5738	7.6975	4.83114e-05	0.000142646	143	16.4313	6.1431	0.0016838	0.00369349	136	Q08943	SSRP1_MOUSE	Ssrp1	FUNCTION: Component of the FACT complex, a general chromatin factor that acts to reorganize nucleosomes. The FACT complex is involved in multiple processes that require DNA as a template such as mRNA elongation, DNA replication and DNA repair. During transcription elongation the FACT complex acts as a histone chaperone that both destabilizes and restores nucleosomal structure. It facilitates the …	FACT complex [GO:0035101]; nucleolus [GO:0005730]	DNA repair [GO:0006281]; DNA replication [GO:0006260]; nucleosome disassembly [GO:0006337]; regulation of chromatin organization [GO:1902275]	chromatin binding [GO:0003682]; DNA binding [GO:0003677]; histone binding [GO:0042393]; nucleosome binding [GO:0031491]	SUBCELLULAR LOCATION: Nucleus {ECO:0000250|UniProtKB:Q05344}. Chromosome {ECO:0000250|UniProtKB:Q05344}. Nucleus, nucleolus {ECO:0000250|UniProtKB:Q05344}. Note=Colocalizes with RNA polymerase II on chromatin. Recruited to actively transcribed loci. {ECO:0000250|UniProtKB:Q05344}.
C0HKD9	C0HKD9;C0HKD8		14.6905	NA	NA	NA	17.1467	16.8862	10.8763	10.8763	16.1179	16.7395	10.2882	10.2882	NA	14.6905	NA	NA	NA	NA	17.0164	6.14016	1.71734e-05	8.0324e-05	232	16.4287	6.14056	0.000163867	0.000703028	137	C0HKD9	MFA1B_MOUSE	Mfap1b	FUNCTION: Involved in pre-mRNA splicing as a component of the spliceosome. {ECO:0000250|UniProtKB:P55081}.	centrosome [GO:0005813]; collagen-containing extracellular matrix [GO:0062023]; microfibril [GO:0001527]; nucleoplasm [GO:0005654]; nucleus [GO:0005634]; U2-type precatalytic spliceosome [GO:0071005]; U2-type spliceosomal complex [GO:0005684]	mRNA splicing, via spliceosome [GO:0000398]	NA	SUBCELLULAR LOCATION: Nucleus {ECO:0000250|UniProtKB:P55081}.
Q4VA53	Q4VA53-3;Q4VA53;Q4VA53-2	Pds5b	12.0934	12.1883	9.74255	9.74255	18.4386	18.0742	10.8763	10.8763	16.5687	16.7767	10.54	NA	Pds5b	12.1409	2.39832	0.000291712	0.000941844	132	18.2564	7.38011	1.72123e-05	8.0324e-05	161	16.6727	6.13268	0.00123567	0.00297963	126	Q4VA53	PDS5B_MOUSE	Pds5b Aprin As3 Kiaa0979	FUNCTION: Regulator of sister chromatid cohesion in mitosis which may stabilize cohesin complex association with chromatin. May couple sister chromatid cohesion during mitosis to DNA replication. Cohesion ensures that chromosome partitioning is accurate in both meiotic and mitotic cells and plays an important role in DNA repair. Plays a role in androgen-induced proliferative arrest in prostate ce…	chromatin [GO:0000785]; nucleoplasm [GO:0005654]; nucleus [GO:0005634]	cell division [GO:0051301]; DNA repair [GO:0006281]; lens development in camera-type eye [GO:0002088]; mitotic sister chromatid cohesion [GO:0007064]; negative regulation of cell population proliferation [GO:0008285]; neuroblast migration [GO:0097402]; regulation of cell population proliferation [GO:0042127]	DNA binding [GO:0003677]	SUBCELLULAR LOCATION: Nucleus {ECO:0000250|UniProtKB:Q6TRW4}.
P19091	P19091	Ar	NA	NA	NA	NA	14.8615	14.7959	10.8763	10.8763	17.0157	15.8191	10.2882	10.2882	Ar	#NUM!	NA	NA	NA	NA	14.8287	3.95242	2.81068e-05	0.000107133	391	16.4174	6.12925	0.000869212	0.00222205	138	P19091	ANDR_MOUSE	Ar Nr3c4	FUNCTION: Steroid hormone receptors are ligand-activated transcription factors that regulate eukaryotic gene expression and affect cellular proliferation and differentiation in target tissues. Transcription factor activity is modulated by bound coactivator and corepressor proteins like ZBTB7A that recruits NCOR1 and NCOR2 to the androgen response elements/ARE on target genes, negatively regulatin…	axon [GO:0030424]; chromatin [GO:0000785]; cytoplasm [GO:0005737]; cytosol [GO:0005829]; dendrite [GO:0030425]; nuclear speck [GO:0016607]; nucleus [GO:0005634]; plasma membrane [GO:0005886]; protein-containing complex [GO:0032991]	activation of prostate induction by androgen receptor signaling pathway [GO:0060520]; androgen receptor signaling pathway [GO:0030521]; animal organ formation [GO:0048645]; cellular response to estrogen stimulus [GO:0071391]; cellular response to steroid hormone stimulus [GO:0071383]; cellular response to testosterone stimulus [GO:0071394]; copulation [GO:0007620]; epithelial cell differentiation…	androgen binding [GO:0005497]; androgen receptor binding [GO:0050681]; ATPase binding [GO:0051117]; beta-catenin binding [GO:0008013]; chromatin binding [GO:0003682]; DNA-binding transcription activator activity, RNA polymerase II-specific [GO:0001228]; DNA-binding transcription factor activity [GO:0003700]; enzyme binding [GO:0019899]; nuclear receptor activity [GO:0004879]; POU domain binding […	SUBCELLULAR LOCATION: Nucleus {ECO:0000250|UniProtKB:P10275}. Cytoplasm {ECO:0000250|UniProtKB:P10275}. Note=Detected at the promoter of target genes. Predominantly cytoplasmic in unligated form but translocates to the nucleus upon ligand-binding. Can also translocate to the nucleus in unligated form in the presence of RACK1. {ECO:0000250|UniProtKB:P10275}.
Q9CWZ3	Q9CWZ3-2;Q9CWZ3	Rbm8a	15.5433	NA	NA	NA	19.2343	18.4577	10.8763	10.8763	NA	17.5499	NA	NA	Rbm8a	15.5433	NA	NA	NA	NA	18.846	7.96972	8.89159e-05	0.000204143	130	17.5499	NA	NA	NA	NA	Q9CWZ3	RBM8A_MOUSE	Rbm8a Rbm8	FUNCTION: Required for pre-mRNA splicing as component of the spliceosome (By similarity). Core component of the splicing-dependent multiprotein exon junction complex (EJC) deposited at splice junctions on mRNAs. The EJC is a dynamic structure consisting of core proteins and several peripheral nuclear and cytoplasmic associated factors that join the complex only transiently either during EJC assem…	catalytic step 2 spliceosome [GO:0071013]; cytoplasm [GO:0005737]; dendrite [GO:0030425]; exon-exon junction complex [GO:0035145]; neuronal cell body [GO:0043025]; nuclear speck [GO:0016607]; nucleus [GO:0005634]; U2-type catalytic step 1 spliceosome [GO:0071006]	mRNA splicing, via spliceosome [GO:0000398]; mRNA transport [GO:0051028]; nuclear-transcribed mRNA catabolic process, nonsense-mediated decay [GO:0000184]; regulation of alternative mRNA splicing, via spliceosome [GO:0000381]; regulation of translation [GO:0006417]; RNA splicing [GO:0008380]	mRNA binding [GO:0003729]	SUBCELLULAR LOCATION: Nucleus {ECO:0000250|UniProtKB:Q9Y5S9}. Nucleus speckle {ECO:0000250|UniProtKB:Q9Y5S9}. Cytoplasm {ECO:0000250|UniProtKB:Q9Y5S9}. Note=Nucleocytoplasmic shuttling protein. Travels to the cytoplasm as part of the exon junction complex (EJC) bound to mRNA. Colocalizes with the core EJC, ALYREF/THOC4, NXF1 and UAP56 in the nucleus and nuclear speckles. {ECO:0000250|UniProtKB:Q9…
P24369	P24369	Ppib	NA	NA	NA	NA	19.289	18.7718	10.8763	10.8763	16.0928	16.7112	10.2882	10.2882	Ppib	#NUM!	NA	NA	NA	NA	19.0304	8.15414	2.77056e-05	0.000106666	119	16.402	6.11382	0.000164258	0.000703028	139	P24369	PPIB_MOUSE	Ppib	FUNCTION: PPIase that catalyzes the cis-trans isomerization of proline imidic peptide bonds in oligopeptides and may therefore assist protein folding. {ECO:0000250|UniProtKB:P23284}.	cytoplasm [GO:0005737]; endoplasmic reticulum [GO:0005783]; endoplasmic reticulum chaperone complex [GO:0034663]; endoplasmic reticulum lumen [GO:0005788]; intracellular membrane-bounded organelle [GO:0043231]; melanosome [GO:0042470]; nucleoplasm [GO:0005654]; perinuclear region of cytoplasm [GO:0048471]; protein-containing complex [GO:0032991]; smooth endoplasmic reticulum [GO:0005790]	bone development [GO:0060348]; chaperone-mediated protein folding [GO:0061077]; neutrophil chemotaxis [GO:0030593]; positive regulation by host of viral genome replication [GO:0044829]; positive regulation by host of viral process [GO:0044794]; positive regulation of multicellular organism growth [GO:0040018]; protein folding [GO:0006457]; protein peptidyl-prolyl isomerization [GO:0000413]; prote…	cyclosporin A binding [GO:0016018]; peptidyl-prolyl cis-trans isomerase activity [GO:0003755]; RNA polymerase binding [GO:0070063]	SUBCELLULAR LOCATION: Endoplasmic reticulum lumen {ECO:0000250|UniProtKB:P23284}. Melanosome {ECO:0000250|UniProtKB:P23284}.
Q9R0G7	Q9R0G7	Zeb2	NA	NA	NA	NA	16.3786	14.7114	10.8763	10.8763	16.3745	16.3304	10.2882	10.2882	Zeb2	#NUM!	NA	NA	NA	NA	15.545	4.66873	0.00467528	0.00551015	347	16.3524	6.06425	2.70256e-05	0.000350869	140	Q9R0G7	ZEB2_MOUSE	Zeb2 Sip1 Zfhx1b Zfx1b	FUNCTION: Transcriptional inhibitor that binds to DNA sequence 5'-CACCT-3' in different promoters. Represses transcription of E-cadherin. Represses expression of MEOX2. {ECO:0000250|UniProtKB:O60315}.	chromatin [GO:0000785]; cytosol [GO:0005829]; nucleolus [GO:0005730]; nucleoplasm [GO:0005654]; nucleus [GO:0005634]	anatomical structure development [GO:0048856]; cell proliferation in forebrain [GO:0021846]; central nervous system development [GO:0007417]; collateral sprouting [GO:0048668]; corpus callosum morphogenesis [GO:0021540]; corticospinal tract morphogenesis [GO:0021957]; developmental pigmentation [GO:0048066]; embryonic morphogenesis [GO:0048598]; hippocampus development [GO:0021766]; mammillary ax…	DNA-binding transcription activator activity, RNA polymerase II-specific [GO:0001228]; DNA-binding transcription factor activity, RNA polymerase II-specific [GO:0000981]; DNA-binding transcription repressor activity, RNA polymerase II-specific [GO:0001227]; metal ion binding [GO:0046872]; RNA polymerase II cis-regulatory region sequence-specific DNA binding [GO:0000978]; R-SMAD binding [GO:007041…	SUBCELLULAR LOCATION: Nucleus {ECO:0000250|UniProtKB:O60315}. Chromosome {ECO:0000250|UniProtKB:O60315}.
P68254	P68254-2;P68254	Ywhaq	14.3809	14.759	9.74255	9.74255	18.1463	18.3118	10.8763	10.8763	16.3117	16.3469	10.2882	10.2882	Ywhaq	14.5699	4.8274	7.66015e-05	0.000384649	101	18.229	7.35274	5.68008e-06	5.43902e-05	162	16.3293	6.04113	2.71802e-05	0.000350869	141	P68254	1433T_MOUSE	Ywhaq	FUNCTION: Adapter protein implicated in the regulation of a large spectrum of both general and specialized signaling pathways. Binds to a large number of partners, usually by recognition of a phosphoserine or phosphothreonine motif. Binding generally results in the modulation of the activity of the binding partner. Negatively regulates the kinase activity of PDPK1 (By similarity). {ECO:0000250}.	cytoplasm [GO:0005737]; cytosol [GO:0005829]; protein-containing complex [GO:0032991]; synapse [GO:0045202]	cellular protein localization [GO:0034613]; negative regulation of ion transmembrane transport [GO:0034766]; negative regulation of transcription, DNA-templated [GO:0045892]; protein targeting [GO:0006605]; signal transduction [GO:0007165]; small GTPase mediated signal transduction [GO:0007264]	14-3-3 protein binding [GO:0071889]; identical protein binding [GO:0042802]; protein C-terminus binding [GO:0008022]; protein domain specific binding [GO:0019904]; protein N-terminus binding [GO:0047485]; transmembrane transporter binding [GO:0044325]	SUBCELLULAR LOCATION: Cytoplasm.
Q3UMU9	Q3UMU9-4;Q3UMU9-2;Q3UMU9;Q3UMU9-3	Hdgfrp2	NA	NA	NA	12.356	18.0697	17.81	10.8763	10.8763	15.3004	17.3489	10.2882	10.2882	Hdgfrp2	#NUM!	NA	NA	NA	NA	17.9398	7.06354	1.08894e-05	6.2737e-05	176	16.3247	6.03648	0.00429877	0.00785797	142	Q3UMU9	HDGR2_MOUSE	Hdgfl2 Hdgfrp2	FUNCTION: Acts as an epigenetic regulator of myogenesis in cooperation with DPF3a (isoform 2 of DPF3/BAF45C) (PubMed:32459350). Associates with the BAF complex via its interaction with DPF3a and HDGFL2-DPF3a activate myogenic genes by increasing chromatin accessibility through recruitment of SMARCA4/BRG1/BAF190A (ATPase subunit of the BAF complex) to myogenic gene promoters (PubMed:32459350). Pro…	cytoplasm [GO:0005737]; nucleus [GO:0005634]	muscle cell differentiation [GO:0042692]; positive regulation of cell growth [GO:0030307]; positive regulation of double-strand break repair via homologous recombination [GO:1905168]; regulation of transcription by RNA polymerase II [GO:0006357]; skeletal muscle tissue regeneration [GO:0043403]	double-stranded DNA binding [GO:0003690]; H3K27me3 modified histone binding [GO:0061628]; H3K9me3 modified histone binding [GO:0062072]; methylated histone binding [GO:0035064]; transcription coregulator activity [GO:0003712]	SUBCELLULAR LOCATION: Cytoplasm {ECO:0000250|UniProtKB:Q925G1}.; SUBCELLULAR LOCATION: [Isoform 1]: Nucleus {ECO:0000269|PubMed:22212508}.; SUBCELLULAR LOCATION: [Isoform 3]: Nucleus {ECO:0000269|PubMed:22212508}.; SUBCELLULAR LOCATION: [Isoform 4]: Nucleus {ECO:0000269|PubMed:22212508}. Note=Displays a punctate pattern and colocalizes with N-terminally processed HDFG. {ECO:0000269|PubMed:2221250…
O89086	O89086	Rbm3	NA	NA	NA	NA	19.0366	18.5593	10.8763	10.8763	NA	14.902	NA	NA	Rbm3	#NUM!	NA	NA	NA	NA	18.7979	7.92163	2.49809e-05	0.000101238	135	14.902	NA	NA	NA	NA	O89086	RBM3_MOUSE	Rbm3	FUNCTION: Cold-inducible mRNA binding protein that enhances global protein synthesis at both physiological and mild hypothermic temperatures. Reduces the relative abundance of microRNAs, when overexpressed. Enhances phosphorylation of translation initiation factors and active polysome formation. {ECO:0000269|PubMed:15684048}.	cytoplasm [GO:0005737]; dendrite [GO:0030425]; nucleoplasm [GO:0005654]; nucleus [GO:0005634]; spliceosomal complex [GO:0005681]	positive regulation of mRNA splicing, via spliceosome [GO:0048026]; positive regulation of translation [GO:0045727]; production of miRNAs involved in gene silencing by miRNA [GO:0035196]; regulation of translation [GO:0006417]; response to cold [GO:0009409]; translation [GO:0006412]	ribosomal large subunit binding [GO:0043023]; RNA binding [GO:0003723]	SUBCELLULAR LOCATION: Nucleus {ECO:0000250}. Cytoplasm {ECO:0000250}. Cell projection, dendrite {ECO:0000250}. Note=Localizes in mRNA granules in dentrites. {ECO:0000250}.
Q8BG05	Q8BG05-2;Q8BG05	Hnrnpa3	19.8427	19.6699	16.5374	15.6499	23.0713	22.5391	15.1313	14.6473	20.3369	18.7155	NA	17.2155	Hnrnpa3	19.7563	3.6626	0.00139769	0.00347676	12	22.8052	7.91588	7.32105e-05	0.000179911	14	19.5262	2.31068	0.131198	0.159883	NA	Q8BG05	ROA3_MOUSE	Hnrnpa3 Hnrpa3	FUNCTION: Plays a role in cytoplasmic trafficking of RNA. Binds to the cis-acting response element, A2RE. May be involved in pre-mRNA splicing (By similarity). {ECO:0000250}.	catalytic step 2 spliceosome [GO:0071013]; cytoplasm [GO:0005737]; messenger ribonucleoprotein complex [GO:1990124]; neuron projection [GO:0043005]; nucleoplasm [GO:0005654]; nucleus [GO:0005634]; postsynaptic density [GO:0014069]; ribonucleoprotein granule [GO:0035770]	mRNA processing [GO:0006397]; mRNA transport [GO:0051028]; RNA splicing [GO:0008380]	mRNA binding [GO:0003729]; RNA transmembrane transporter activity [GO:0051033]	SUBCELLULAR LOCATION: Nucleus {ECO:0000250}. Note=Component of ribonucleosomes. {ECO:0000250}.
Q8JZX4	Q8JZX4	Rbm17	NA	NA	NA	NA	15.2699	14.6688	10.8763	10.8763	15.9571	16.6903	10.2882	10.2882	Rbm17	#NUM!	NA	NA	NA	NA	14.9694	4.09307	0.000372122	0.000580813	379	16.3237	6.03555	0.000252721	0.000914098	143	Q8JZX4	SPF45_MOUSE	Rbm17 Spf45	FUNCTION: Splice factor that binds to the single-stranded 3'AG at the exon/intron border and promotes its utilization in the second catalytic step. Involved in the regulation of alternative splicing and the utilization of cryptic splice sites (By similarity). {ECO:0000250}.	nucleoplasm [GO:0005654]; nucleus [GO:0005634]; protein-containing complex [GO:0032991]; spliceosomal complex [GO:0005681]	alternative mRNA splicing, via spliceosome [GO:0000380]; mRNA cis splicing, via spliceosome [GO:0045292]; mRNA splicing, via spliceosome [GO:0000398]; RNA splicing, via transesterification reactions [GO:0000375]	RNA binding [GO:0003723]	SUBCELLULAR LOCATION: Nucleus {ECO:0000250}.
Q9D1J3	Q9D1J3	Sarnp	13.9767	13.927	9.74255	9.74255	18.8475	18.6223	10.8763	10.8763	14.8022	16.9328	NA	14.8127	Sarnp	13.9519	4.20934	4.10912e-05	0.000331441	111	18.7349	7.85862	6.33806e-06	5.43902e-05	137	15.8675	1.05485	0.486869	0.520552	NA	Q9D1J3	SARNP_MOUSE	Sarnp Hcc1	FUNCTION: Binds both single-stranded and double-stranded DNA with higher affinity for the single-stranded form. Specifically binds to scaffold/matrix attachment region DNA. Also binds single-stranded RNA. Enhances RNA unwinding activity of DDX39A. May participate in important transcriptional or translational control of cell growth, metabolism and carcinogenesis. Component of the TREX complex whic…	cytoplasmic ribonucleoprotein granule [GO:0036464]; nuclear speck [GO:0016607]; nucleus [GO:0005634]; transcription export complex [GO:0000346]	mRNA export from nucleus [GO:0006406]; negative regulation of transcription by RNA polymerase II [GO:0000122]; poly(A)+ mRNA export from nucleus [GO:0016973]; regulation of translation [GO:0006417]	chromatin binding [GO:0003682]; DNA binding [GO:0003677]; RNA binding [GO:0003723]	SUBCELLULAR LOCATION: Nucleus {ECO:0000250}. Nucleus speckle {ECO:0000250}.
Q9JHS9	Q9JHS9	Cwc15	NA	NA	NA	NA	17.2124	17.2785	10.8763	10.8763	15.7541	16.8408	10.2882	10.2882	Cwc15	#NUM!	NA	NA	NA	NA	17.2454	6.36915	6.05323e-06	5.43902e-05	219	16.2974	6.00927	0.000708342	0.00196049	144	Q9JHS9	CWC15_MOUSE	Cwc15 Ed1	FUNCTION: Involved in pre-mRNA splicing as component of the spliceosome. Component of the PRP19-CDC5L complex that forms an integral part of the spliceosome and is required for activating pre-mRNA splicing. {ECO:0000250|UniProtKB:Q9P013}.	catalytic step 2 spliceosome [GO:0071013]; mitochondrion [GO:0005739]; nuclear speck [GO:0016607]; nucleus [GO:0005634]; Prp19 complex [GO:0000974]; spliceosomal complex [GO:0005681]; U2-type catalytic step 2 spliceosome [GO:0071007]	mRNA cis splicing, via spliceosome [GO:0045292]; mRNA splicing, via spliceosome [GO:0000398]	RNA binding [GO:0003723]	SUBCELLULAR LOCATION: Nucleus {ECO:0000250|UniProtKB:Q9P013}.
P62270	P62270	Rps18	NA	15.6361	NA	NA	18.7955	18.0605	10.8763	10.8763	16.4216	16.1461	10.2882	10.2882	Rps18	15.6361	NA	NA	NA	NA	18.428	7.55173	9.04302e-05	0.000204175	153	16.2839	5.99569	4.89863e-05	0.000364387	145	P62270	RS18_MOUSE	Rps18	FUNCTION: Located at the top of the head of the 40S subunit, it contacts several helices of the 18S rRNA. {ECO:0000250}.	cytosol [GO:0005829]; cytosolic ribosome [GO:0022626]; cytosolic small ribosomal subunit [GO:0022627]; nucleus [GO:0005634]; postsynaptic density [GO:0014069]; small ribosomal subunit [GO:0015935]; synapse [GO:0045202]	translation [GO:0006412]	rRNA binding [GO:0019843]; structural constituent of ribosome [GO:0003735]	SUBCELLULAR LOCATION: Cytoplasm.
Q9D6T0	Q9D6T0-2;Q9D6T0	Nosip	NA	NA	NA	NA	14.7296	NA	NA	NA	16.5881	15.9588	10.2882	10.2882	Nosip	#NUM!	NA	NA	NA	NA	14.7296	NA	NA	NA	NA	16.2734	5.98527	0.000182674	0.000748304	147	Q9D6T0	NOSIP_MOUSE	Nosip	FUNCTION: E3 ubiquitin-protein ligase that is essential for proper development of the forebrain, the eye and the face. Catalyzes monoubiquitination of serine/threonine-protein phosphatase 2A (PP2A) catalytic subunit PPP2CA/PPP2CB (PubMed:25546391). Negatively regulates nitric oxide production by inducing NOS1 and NOS3 translocation to actin cytoskeleton and inhibiting their enzymatic activity (By…	cytoplasm [GO:0005737]; nucleoplasm [GO:0005654]; nucleus [GO:0005634]	negative regulation of catalytic activity [GO:0043086]; negative regulation of nitric-oxide synthase activity [GO:0051001]	ubiquitin protein ligase activity [GO:0061630]	SUBCELLULAR LOCATION: Cytoplasm {ECO:0000250|UniProtKB:Q9Y314}. Nucleus {ECO:0000250|UniProtKB:Q9Y314}. Note=Translocates from nucleus to cytoplasm in the G2 phase of the cell cycle. {ECO:0000250|UniProtKB:Q9Y314}.
P35550	P35550	Fbl	16.1783	15.9359	9.74255	9.74255	18.0571	17.9715	10.8763	10.8763	16.2453	16.2903	10.2882	10.2882	Fbl	16.0571	6.31456	1.76148e-05	0.000325963	67	18.0143	7.13798	4.43916e-06	5.43902e-05	172	16.2678	5.97963	2.82805e-05	0.000350869	148	P35550	FBRL_MOUSE	Fbl	FUNCTION: S-adenosyl-L-methionine-dependent methyltransferase that has the ability to methylate both RNAs and proteins (PubMed:32017896). Involved in pre-rRNA processing by catalyzing the site-specific 2'-hydroxyl methylation of ribose moieties in pre-ribosomal RNA (By similarity). Site specificity is provided by a guide RNA that base pairs with the substrate (By similarity). Methylation occurs a…	box C/D RNP complex [GO:0031428]; Cajal body [GO:0015030]; chromosome [GO:0005694]; dense fibrillar component [GO:0001651]; fibrillar center [GO:0001650]; granular component [GO:0001652]; nucleolus [GO:0005730]; nucleoplasm [GO:0005654]; nucleus [GO:0005634]; small-subunit processome [GO:0032040]	box C/D RNA 3'-end processing [GO:0000494]; histone glutamine methylation [GO:1990258]; rRNA methylation [GO:0031167]; sno(s)RNA metabolic process [GO:0016074]; snoRNA localization [GO:0048254]	ATPase binding [GO:0051117]; histone-glutamine methyltransferase activity [GO:1990259]; RNA binding [GO:0003723]; rRNA methyltransferase activity [GO:0008649]; TFIID-class transcription factor complex binding [GO:0001094]	SUBCELLULAR LOCATION: Nucleus, nucleolus {ECO:0000250|UniProtKB:P22087}. Nucleus, nucleoplasm {ECO:0000305|PubMed:32017896}. Note=Fibrillar region of the nucleolus. {ECO:0000250|UniProtKB:P22087}.
Q60668	Q60668-4;Q60668-3;Q60668-2;Q60668	Hnrnpd	15.532	NA	NA	NA	21.1087	20.5672	10.8763	10.8763	16.1244	16.3366	10.2882	10.2882	Hnrnpd	15.532	NA	NA	NA	NA	20.838	9.96167	1.63273e-05	7.8575e-05	40	16.2305	5.94229	4.08631e-05	0.000350869	149	Q60668	HNRPD_MOUSE	Hnrnpd Auf1 Hnrpd	FUNCTION: Binds with high affinity to RNA molecules that contain AU-rich elements (AREs) found within the 3'-UTR of many proto-oncogenes and cytokine mRNAs. Also binds to double- and single-stranded DNA sequences in a specific manner and functions a transcription factor. Each of the RNA-binding domains specifically can bind solely to a single-stranded non-monotonous 5'-UUAG-3' sequence and also w…	cytosol [GO:0005829]; mCRD-mediated mRNA stability complex [GO:0106002]; nucleoplasm [GO:0005654]; nucleus [GO:0005634]; ribonucleoprotein complex [GO:1990904]; synapse [GO:0045202]	3'-UTR-mediated mRNA destabilization [GO:0061158]; cellular response to amino acid stimulus [GO:0071230]; cellular response to estradiol stimulus [GO:0071392]; cellular response to nitric oxide [GO:0071732]; cellular response to putrescine [GO:1904586]; cerebellum development [GO:0021549]; circadian regulation of translation [GO:0097167]; CRD-mediated mRNA stabilization [GO:0070934]; hepatocyte d…	chromatin binding [GO:0003682]; histone deacetylase binding [GO:0042826]; minor groove of adenine-thymine-rich DNA binding [GO:0003680]; mRNA 3'-UTR AU-rich region binding [GO:0035925]; mRNA binding [GO:0003729]; RNA binding [GO:0003723]; telomeric DNA binding [GO:0042162]	SUBCELLULAR LOCATION: Nucleus {ECO:0000250|UniProtKB:Q14103}. Cytoplasm {ECO:0000250|UniProtKB:Q14103}. Note=Localized in cytoplasmic mRNP granules containing untranslated mRNAs. Component of ribonucleosomes. Cytoplasmic localization oscillates diurnally. {ECO:0000250|UniProtKB:Q14103}.
Q64012	Q64012-2;Q64012	Raly	15.6233	14.8862	9.74255	9.74255	19.2968	18.7002	10.8763	10.8763	15.8653	16.5309	10.2882	10.2882	Raly	15.2548	5.51222	0.000206593	0.000747492	79	18.9985	8.12223	4.05085e-05	0.000131795	122	16.1981	5.90995	0.000215585	0.000832941	150	Q64012	RALY_MOUSE	Raly Merc	FUNCTION: RNA-binding protein that acts as a transcriptional cofactor for cholesterol biosynthetic genes in the liver (PubMed:27251289). Binds the lipid-responsive non-coding RNA LeXis and is required for LeXis-mediated effect on cholesterogenesis (PubMed:27251289). May be a heterogeneous nuclear ribonucleoprotein (hnRNP) (By similarity). {ECO:0000250|UniProtKB:Q9UKM9, ECO:0000269|PubMed:27251289…	catalytic step 2 spliceosome [GO:0071013]; nucleus [GO:0005634]	cholesterol homeostasis [GO:0042632]; mRNA processing [GO:0006397]; regulation of nucleic acid-templated transcription [GO:1903506]; RNA splicing [GO:0008380]	RNA binding [GO:0003723]; transcription coregulator activity [GO:0003712]	SUBCELLULAR LOCATION: Nucleus {ECO:0000269|PubMed:27251289}.
P18760	P18760	Cfl1	NA	16.8823	15.2246	15.2569	17.7409	19.4166	10.8763	10.8763	NA	NA	NA	NA	Cfl1	16.8823	1.64149	0.0105149	0.0181954	42	18.5787	7.70244	0.00099487	0.00135095	142	#NUM!	NA	NA	NA	NA	P18760	COF1_MOUSE	Cfl1	FUNCTION: Binds to F-actin and exhibits pH-sensitive F-actin depolymerizing activity (PubMed:11809832). In conjunction with the subcortical maternal complex (SCMC), plays an essential role for zygotes to progress beyond the first embryonic cell divisions via regulation of actin dynamics (PubMed:25208553). Required for the centralization of the mitotic spindle and symmetric division of zygotes (Pu…	actin cytoskeleton [GO:0015629]; cell-cell junction [GO:0005911]; cell leading edge [GO:0031252]; cofilin-actin rod [GO:0090732]; cortical actin cytoskeleton [GO:0030864]; cytoplasm [GO:0005737]; cytosol [GO:0005829]; dendritic spine [GO:0043197]; extracellular region [GO:0005576]; filopodium [GO:0030175]; focal adhesion [GO:0005925]; glutamatergic synapse [GO:0098978]; growth cone [GO:0030426]; …	actin filament depolymerization [GO:0030042]; actin filament fragmentation [GO:0030043]; actin filament organization [GO:0007015]; actin filament severing [GO:0051014]; cell motility [GO:0048870]; cell projection organization [GO:0030030]; cellular response to epidermal growth factor stimulus [GO:0071364]; cellular response to hydrogen peroxide [GO:0070301]; cellular response to insulin-like grow…	actin binding [GO:0003779]; actin filament binding [GO:0051015]; phosphatidylinositol bisphosphate binding [GO:1902936]; protein phosphatase binding [GO:0019903]; signaling receptor binding [GO:0005102]	SUBCELLULAR LOCATION: Nucleus matrix {ECO:0000250|UniProtKB:P10668}. Cytoplasm, cytoskeleton {ECO:0000250|UniProtKB:P10668}. Cell projection, ruffle membrane {ECO:0000250}; Peripheral membrane protein {ECO:0000250|UniProtKB:P10668}; Cytoplasmic side {ECO:0000250|UniProtKB:P10668}. Cell projection, lamellipodium membrane {ECO:0000250|UniProtKB:P10668}; Peripheral membrane protein {ECO:0000250|UniP…
O88286	O88286-3;O88286-2;O88286	Wiz	NA	12.2986	NA	NA	17.6723	16.6315	10.8763	10.8763	16.1738	16.1248	10.2882	10.2882	Wiz	12.2986	NA	NA	NA	NA	17.1519	6.27564	0.000449017	0.000682388	228	16.1493	5.86115	3.02456e-05	0.000350869	151	O88286	WIZ_MOUSE	Wiz	FUNCTION: May link EHMT1 and EHMT2 histone methyltransferases to the CTBP corepressor machinery. May be involved in EHMT1-EHMT2 heterodimer formation and stabilization. {ECO:0000269|PubMed:16702210}.	midbody [GO:0030496]; nucleoplasm [GO:0005654]; nucleus [GO:0005634]	positive regulation of nuclear cell cycle DNA replication [GO:0010571]; protein stabilization [GO:0050821]; regulation of transcription by RNA polymerase II [GO:0006357]	DNA-binding transcription factor activity, RNA polymerase II-specific [GO:0000981]; histone methyltransferase binding [GO:1990226]; metal ion binding [GO:0046872]; protein-containing complex binding [GO:0044877]; RNA polymerase II cis-regulatory region sequence-specific DNA binding [GO:0000978]; SET domain binding [GO:0070984]; transcription corepressor binding [GO:0001222]	SUBCELLULAR LOCATION: Nucleus {ECO:0000269|PubMed:16702210}.
Q9CXS4	Q9CXS4;Q9CXS4-2	Cenpv	NA	NA	NA	NA	17.6799	17.0426	10.8763	10.8763	15.728	16.5691	10.2882	10.2882	Cenpv	#NUM!	NA	NA	NA	NA	17.3612	6.48496	9.95829e-05	0.000218044	211	16.1485	5.86038	0.000389242	0.00123684	152	Q9CXS4	CENPV_MOUSE	Cenpv Prr6	FUNCTION: Required for distribution of pericentromeric heterochromatin in interphase nuclei and for centromere formation and organization, chromosome alignment and cytokinesis. {ECO:0000250}.	cytosol [GO:0005829]; kinetochore [GO:0000776]; microtubule cytoskeleton [GO:0015630]; midbody [GO:0030496]; nuclear membrane [GO:0031965]; nucleoplasm [GO:0005654]; nucleus [GO:0005634]; spindle midzone [GO:0051233]	ameboidal-type cell migration [GO:0001667]; cell cycle [GO:0007049]; cell division [GO:0051301]; centromere complex assembly [GO:0034508]; pericentric heterochromatin assembly [GO:0031508]; positive regulation of cytokinesis [GO:0032467]; regulation of chromosome organization [GO:0033044]	carbon-sulfur lyase activity [GO:0016846]; metal ion binding [GO:0046872]	SUBCELLULAR LOCATION: Chromosome, centromere, kinetochore {ECO:0000250|UniProtKB:Q7Z7K6}. Nucleus {ECO:0000250|UniProtKB:Q7Z7K6}. Cytoplasm, cytoskeleton, spindle {ECO:0000250|UniProtKB:Q7Z7K6}. Note=Enriched at the nuclear periphery and around the nucleolus. In mitotic cells, localizes to kinetochores from prometaphase to metaphase. At anaphase onset, transfers to the spindle midzone and then to…
P70257	P70257-2;P70257-1;P70257	Nfix	NA	NA	NA	NA	19.2838	18.609	10.8763	10.8763	16.3624	15.8677	10.2882	10.2882	Nfix	#NUM!	NA	NA	NA	NA	18.9464	8.07007	5.76347e-05	0.000154809	124	16.115	5.82687	0.000121887	0.000575579	154	P70257	NFIX_MOUSE	Nfix	FUNCTION: Recognizes and binds the palindromic sequence 5'-TTGGCNNNNNGCCAA-3' present in viral and cellular promoters and in the origin of replication of adenovirus type 2. These proteins are individually capable of activating transcription and replication. Isoform NFIX1 acts as a transcriptional activator while isoform NFIX3 acts as a repressor. {ECO:0000269|PubMed:8581067}.	nucleus [GO:0005634]	astrocyte differentiation [GO:0048708]; cerebellar granule cell differentiation [GO:0021707]; cerebellar Purkinje cell layer development [GO:0021680]; cerebellum development [GO:0021549]; DNA replication [GO:0006260]; negative regulation of transcription by RNA polymerase II [GO:0000122]; positive regulation of transcription by RNA polymerase II [GO:0045944]; regulation of transcription by RNA po…	DNA-binding transcription activator activity, RNA polymerase II-specific [GO:0001228]; DNA-binding transcription factor activity, RNA polymerase II-specific [GO:0000981]; RNA polymerase II cis-regulatory region sequence-specific DNA binding [GO:0000978]; RNA polymerase II transcription regulatory region sequence-specific DNA binding [GO:0000977]; sequence-specific double-stranded DNA binding [GO:…	SUBCELLULAR LOCATION: Nucleus.
Q9CYI4	Q9CYI4-2;Q9CYI4	Luc7l	15.1469	15.1032	9.74255	9.74255	16.9178	16.9139	10.8763	10.8763	16.1723	16.0541	10.2882	10.2882	Luc7l	15.1251	5.38254	1.78167e-05	0.000325963	83	16.9158	6.03956	6.57811e-06	5.43902e-05	239	16.1132	5.82504	3.41375e-05	0.000350869	155	Q9CYI4	LUC7L_MOUSE	Luc7l	FUNCTION: May bind to RNA via its Arg/Ser-rich domain.	U1 snRNP [GO:0005685]; U2-type prespliceosome [GO:0071004]	mRNA splice site selection [GO:0006376]; negative regulation of striated muscle tissue development [GO:0045843]	identical protein binding [GO:0042802]; mRNA binding [GO:0003729]; RS domain binding [GO:0050733]	NA
Q00899	Q00899;Q3TTC2	Yy1	14.0984	NA	NA	NA	17.8786	17.2839	10.8763	10.8763	17.0325	15.1864	10.2882	10.2882	Yy1	14.0984	NA	NA	NA	NA	17.5812	6.70495	7.43745e-05	0.000181804	197	16.1095	5.8213	0.0035449	0.00669593	156	Q00899	TYY1_MOUSE	Yy1 Ucrbp	FUNCTION: Multifunctional transcription factor that exhibits positive and negative control on a large number of cellular and viral genes by binding to sites overlapping the transcription start site. Binds to the consensus sequence 5'-CCGCCATNTT-3'; some genes have been shown to contain a longer binding motif allowing enhanced binding; the initial CG dinucleotide can be methylated greatly reducing…	chromatin [GO:0000785]; chromatin silencing complex [GO:0005677]; cytoplasm [GO:0005737]; Ino80 complex [GO:0031011]; nuclear matrix [GO:0016363]; nucleoplasm [GO:0005654]; nucleus [GO:0005634]; PcG protein complex [GO:0031519]; transcription regulator complex [GO:0005667]	anterior/posterior pattern specification [GO:0009952]; B cell differentiation [GO:0030183]; camera-type eye morphogenesis [GO:0048593]; cell development [GO:0048468]; cellular response to DNA damage stimulus [GO:0006974]; cellular response to interleukin-1 [GO:0071347]; cellular response to UV [GO:0034644]; chromosome organization [GO:0051276]; double-strand break repair via homologous recombinat…	chromatin binding [GO:0003682]; cis-regulatory region sequence-specific DNA binding [GO:0000987]; DNA binding [GO:0003677]; DNA-binding transcription activator activity, RNA polymerase II-specific [GO:0001228]; DNA-binding transcription factor activity [GO:0003700]; DNA-binding transcription factor activity, RNA polymerase II-specific [GO:0000981]; DNA-binding transcription factor binding [GO:014…	SUBCELLULAR LOCATION: Nucleus {ECO:0000269|PubMed:21454521}. Nucleus matrix {ECO:0000269|PubMed:19786570}. Cytoplasm {ECO:0000269|PubMed:21454521}. Note=Associated with the nuclear matrix. In testis, localized to heterochromatin of spermatocytes. {ECO:0000269|PubMed:19786570}.
P25976	P25976;P25976-2	Ubtf	NA	13.5615	NA	NA	18.4809	18.4328	10.8763	10.8763	16.9982	16.2091	18.1369	15.7495	Ubtf	13.5615	NA	NA	NA	NA	18.4568	7.58055	3.31478e-06	5.43902e-05	151	16.6037	-0.339532	0.757354	0.777947	NA	P25976	UBF1_MOUSE	Ubtf Tcfubf Ubf-1 Ubf1	FUNCTION: Recognizes the ribosomal RNA gene promoter and activates transcription mediated by RNA polymerase I through cooperative interactions with the transcription factor SL1/TIF-IB complex. It binds specifically to the upstream control element. {ECO:0000269|PubMed:20168301}.	fibrillar center [GO:0001650]; nucleolus [GO:0005730]; nucleus [GO:0005634]	cellular response to leukemia inhibitory factor [GO:1990830]; positive regulation of transcription by RNA polymerase I [GO:0045943]; transcription by RNA polymerase I [GO:0006360]; transcription elongation from RNA polymerase I promoter [GO:0006362]; transcription initiation from RNA polymerase I promoter [GO:0006361]	chromatin binding [GO:0003682]; RNA polymerase I cis-regulatory region sequence-specific DNA binding [GO:0001165]; RNA polymerase I core promoter sequence-specific DNA binding [GO:0001164]; RNA polymerase I general transcription initiation factor activity [GO:0001181]; scaffold protein binding [GO:0097110]	SUBCELLULAR LOCATION: Nucleus, nucleolus {ECO:0000269|PubMed:20168301}.
Q61171	Q61171	Prdx2	15.2163	NA	NA	NA	18.2957	18.5631	10.8763	10.8763	17.0061	14.2094	17.8513	16.6956	Prdx2	15.2163	NA	NA	NA	NA	18.4294	7.55308	9.17095e-06	6.11837e-05	152	15.6078	-1.6657	0.256951	0.292809	NA	Q61171	PRDX2_MOUSE	Prdx2 Tdpx1 Tpx	FUNCTION: Thiol-specific peroxidase that catalyzes the reduction of hydrogen peroxide and organic hydroperoxides to water and alcohols, respectively. Plays a role in cell protection against oxidative stress by detoxifying peroxides and as sensor of hydrogen peroxide-mediated signaling events. Might participate in the signaling cascades of growth factors and tumor necrosis factor-alpha by regulati…	cytosol [GO:0005829]; mitochondrion [GO:0005739]; myelin sheath [GO:0043209]	cell redox homeostasis [GO:0045454]; cellular response to oxidative stress [GO:0034599]; defense response to tumor cell [GO:0002357]; homeostasis of number of cells [GO:0048872]; hydrogen peroxide catabolic process [GO:0042744]; hydrogen peroxide metabolic process [GO:0042743]; leukocyte activation [GO:0045321]; negative regulation of extrinsic apoptotic signaling pathway [GO:2001237]; negative r…	antioxidant activity [GO:0016209]; peroxidase activity [GO:0004601]; selenium binding [GO:0008430]; thioredoxin peroxidase activity [GO:0008379]	SUBCELLULAR LOCATION: Cytoplasm {ECO:0000250|UniProtKB:P32119}.
Q91VI7	Q91VI7	Rnh1	NA	NA	NA	NA	17.2384	17.2502	10.8763	10.8763	16.0474	16.1694	10.2882	10.2882	Rnh1	#NUM!	NA	NA	NA	NA	17.2443	6.36798	5.56044e-06	5.43902e-05	220	16.1084	5.82023	3.44912e-05	0.000350869	157	Q91VI7	RINI_MOUSE	Rnh1 Rnh	FUNCTION: Ribonuclease inhibitor which inhibits RNASE1, RNASE2 and ANG. May play a role in redox homeostasis (By similarity). {ECO:0000250}.	angiogenin-PRI complex [GO:0032311]; cytosol [GO:0005829]; nucleoplasm [GO:0005654]	regulation of angiogenesis [GO:0045765]	ribonuclease inhibitor activity [GO:0008428]	SUBCELLULAR LOCATION: Cytoplasm {ECO:0000250}.
P50247	P50247	Ahcy	14.1206	14.128	9.74255	9.74255	18.3389	18.849	10.8763	10.8763	16.4779	15.6754	10.2882	10.2882	Ahcy	14.1243	4.38177	3.49525e-05	0.000326698	109	18.5939	7.71764	3.19526e-05	0.000113864	140	16.0767	5.7885	0.000359648	0.00117577	159	P50247	SAHH_MOUSE	Ahcy	FUNCTION: Adenosylhomocysteine is a competitive inhibitor of S-adenosyl-L-methionine-dependent methyl transferase reactions; therefore adenosylhomocysteinase may play a key role in the control of methylations via regulation of the intracellular concentration of adenosylhomocysteine.	cytosol [GO:0005829]; melanosome [GO:0042470]; neuron projection [GO:0043005]; nucleus [GO:0005634]	chronic inflammatory response to antigenic stimulus [GO:0002439]; circadian sleep/wake cycle [GO:0042745]; one-carbon metabolic process [GO:0006730]; response to nutrient [GO:0007584]; S-adenosylhomocysteine catabolic process [GO:0019510]; S-adenosylmethionine cycle [GO:0033353]	adenosylhomocysteinase activity [GO:0004013]; adenyl nucleotide binding [GO:0030554]; copper ion binding [GO:0005507]; identical protein binding [GO:0042802]; NAD binding [GO:0051287]; protein self-association [GO:0043621]	SUBCELLULAR LOCATION: Cytoplasm. Melanosome {ECO:0000250}.
P27773	P27773	Pdia3	NA	14.1338	NA	NA	17.5172	18.031	10.8763	10.8763	15.7588	16.3739	10.2882	10.2882	Pdia3	14.1338	NA	NA	NA	NA	17.7741	6.89783	4.66831e-05	0.000142646	185	16.0664	5.77821	0.000194234	0.000776938	160	P27773	PDIA3_MOUSE	Pdia3 Erp Erp60 Grp58	FUNCTION: Disulfide isomerase which catalyzes the formation, isomerization, and reduction or oxidation of disulfide bonds (By similarity). Associates with calcitriol, the active form of vitamin D3 which mediates the action of this vitamin on cells (By similarity). Association with calcitriol does not affect its enzymatic activity (By similarity). {ECO:0000250|UniProtKB:P30101}.	acrosomal vesicle [GO:0001669]; apical plasma membrane [GO:0016324]; cell surface [GO:0009986]; cytoplasm [GO:0005737]; endoplasmic reticulum [GO:0005783]; endoplasmic reticulum lumen [GO:0005788]; extracellular region [GO:0005576]; extracellular space [GO:0005615]; melanosome [GO:0042470]; MHC class I peptide loading complex [GO:0042824]; mitochondrial intermembrane space [GO:0005758]; mitochond…	cellular response to interleukin-7 [GO:0098761]; cellular response to vitamin D [GO:0071305]; peptide antigen assembly with MHC class I protein complex [GO:0002502]; positive regulation of extrinsic apoptotic signaling pathway [GO:2001238]; positive regulation of protein folding [GO:1903334]; protein folding [GO:0006457]; response to endoplasmic reticulum stress [GO:0034976]	identical protein binding [GO:0042802]; MHC class I protein binding [GO:0042288]; peptidase activity [GO:0008233]; protein disulfide isomerase activity [GO:0003756]; protein-disulfide reductase (glutathione) activity [GO:0019153]; protein-disulfide reductase activity [GO:0015035]	SUBCELLULAR LOCATION: Endoplasmic reticulum {ECO:0000250|UniProtKB:P30101}. Endoplasmic reticulum lumen {ECO:0000250}. Melanosome {ECO:0000250|UniProtKB:P30101}.
Q8R326	Q8R326-2;Q8R326	Pspc1	NA	NA	NA	NA	18.7162	18.0263	10.8763	10.8763	NA	NA	NA	NA	Pspc1	#NUM!	NA	NA	NA	NA	18.3712	7.49494	7.76941e-05	0.000185932	155	#NUM!	NA	NA	NA	NA	Q8R326	PSPC1_MOUSE	Pspc1 Psp1	FUNCTION: Together with NONO, required for the formation of nuclear paraspeckles. Regulates, cooperatively with NONO and SFPQ, androgen receptor-mediated gene transcription activity in Sertoli cell line. Binds to poly(A), poly(G) and poly(U) RNA homopolymers. Regulates the circadian clock by repressing the transcriptional activator activity of the CLOCK-ARNTL/BMAL1 heterodimer. Plays a role in th…	cytoplasm [GO:0005737]; fibrillar center [GO:0001650]; nuclear matrix [GO:0016363]; nuclear speck [GO:0016607]; nucleoplasm [GO:0005654]; nucleus [GO:0005634]; paraspeckles [GO:0042382]	activation of innate immune response [GO:0002218]; innate immune response [GO:0045087]; negative regulation of transcription, DNA-templated [GO:0045892]; regulation of circadian rhythm [GO:0042752]; regulation of transcription, DNA-templated [GO:0006355]; rhythmic process [GO:0048511]	RNA binding [GO:0003723]	SUBCELLULAR LOCATION: Nucleus, nucleolus {ECO:0000250}. Note=In punctate subnuclear structures localized adjacent to nuclear splicing speckles, called paraspeckles. Colocalizes with NONO and SFPQ in paraspeckles and perinucleolar caps in an RNA-dependent manner. May cycle between paraspeckles and nucleolus. In telophase, when daughter nuclei form, localizes to perinucleolar caps. {ECO:0000250}.; …
Q9Z1N5	Q9Z1N5;Q8VDW0	Ddx39b;Ddx39a	NA	NA	NA	NA	18.3757	18.2817	10.8763	10.8763	NA	15.186	NA	NA	Ddx39b	#NUM!	NA	NA	NA	NA	18.3287	7.45238	3.97506e-06	5.43902e-05	156	15.186	NA	NA	NA	NA	Q9Z1N5	DX39B_MOUSE	Ddx39b Bat1 Bat1a Uap56	FUNCTION: Involved in nuclear export of spliced and unspliced mRNA. Assembling component of the TREX complex which is thought to couple mRNA transcription, processing and nuclear export, and specifically associates with spliced mRNA and not with unspliced pre-mRNA. TREX is recruited to spliced mRNAs by a transcription-independent mechanism, binds to mRNA upstream of the exon-junction complex (EJC…	cytoplasm [GO:0005737]; nuclear matrix [GO:0016363]; nuclear speck [GO:0016607]; nucleus [GO:0005634]; protein-containing complex [GO:0032991]; spliceosomal complex [GO:0005681]; transcription export complex [GO:0000346]; U4 snRNP [GO:0005687]; U6 snRNP [GO:0005688]	mRNA export from nucleus [GO:0006406]; mRNA splicing, via spliceosome [GO:0000398]; negative regulation of DNA damage checkpoint [GO:2000002]; positive regulation of cell growth involved in cardiac muscle cell development [GO:0061051]; positive regulation of DNA biosynthetic process [GO:2000573]; positive regulation of DNA-templated transcription, elongation [GO:0032786]; positive regulation of t…	ATP binding [GO:0005524]; ATP-dependent activity, acting on RNA [GO:0008186]; ATP-dependent protein binding [GO:0043008]; ATP hydrolysis activity [GO:0016887]; identical protein binding [GO:0042802]; protein-containing complex binding [GO:0044877]; RNA binding [GO:0003723]; RNA helicase activity [GO:0003724]; U4 snRNA binding [GO:0030621]; U6 snRNA binding [GO:0017070]	SUBCELLULAR LOCATION: Nucleus {ECO:0000250}. Nucleus speckle {ECO:0000250}. Cytoplasm {ECO:0000250}. Note=Can translocate to the cytoplasm in the presence of MX1. {ECO:0000250}.
P17225	P17225;Q8BHD7-2;Q8BHD7	Ptbp1	NA	NA	NA	NA	19.025	18.1015	10.8763	10.8763	15.5108	16.5816	10.2882	10.2882	Ptbp1	#NUM!	NA	NA	NA	NA	18.5633	7.68697	0.000164837	0.000324062	144	16.0462	5.75804	0.000778014	0.0020666	161	P17225	PTBP1_MOUSE	Ptbp1 Ptb	FUNCTION: Plays a role in pre-mRNA splicing and in the regulation of alternative splicing events. Activates exon skipping of its own pre-mRNA during muscle cell differentiation. Binds to the polypyrimidine tract of introns. May promote RNA looping when bound to two separate polypyrimidine tracts in the same pre-mRNA. May promote the binding of U2 snRNP to pre-mRNA. Cooperates with RAVER1 to modul…	cytoplasm [GO:0005737]; neuron projection terminus [GO:0044306]; nucleus [GO:0005634]	gene expression [GO:0010467]; IRES-dependent viral translational initiation [GO:0075522]; mRNA processing [GO:0006397]; negative regulation of mRNA splicing, via spliceosome [GO:0048025]; negative regulation of muscle cell differentiation [GO:0051148]; negative regulation of neuron differentiation [GO:0045665]; negative regulation of RNA splicing [GO:0033119]; neurogenesis [GO:0022008]; positive …	mRNA binding [GO:0003729]; pre-mRNA binding [GO:0036002]; regulatory region RNA binding [GO:0001069]; RNA binding [GO:0003723]; sequence-specific DNA binding [GO:0043565]; single-stranded DNA binding [GO:0003697]; single-stranded DNA endodeoxyribonuclease activity [GO:0000014]	SUBCELLULAR LOCATION: Nucleus.
Q91VC3	Q91VC3	Eif4a3	NA	NA	NA	NA	17.8802	17.4244	10.8763	10.8763	16.3349	15.6599	10.2882	10.2882	Eif4a3	#NUM!	NA	NA	NA	NA	17.6523	6.776	3.70106e-05	0.000122135	194	15.9974	5.70922	0.000248335	0.000914098	164	Q91VC3	IF4A3_MOUSE	Eif4a3 Ddx48	FUNCTION: ATP-dependent RNA helicase. Involved in pre-mRNA splicing as component of the spliceosome. Core component of the splicing-dependent multiprotein exon junction complex (EJC) deposited at splice junctions on mRNAs. The EJC is a dynamic structure consisting of core proteins and several peripheral nuclear and cytoplasmic associated factors that join the complex only transiently either durin…	catalytic step 2 spliceosome [GO:0071013]; cytoplasm [GO:0005737]; dendrite [GO:0030425]; exon-exon junction complex [GO:0035145]; glutamatergic synapse [GO:0098978]; neuronal cell body [GO:0043025]; nuclear speck [GO:0016607]; nucleolus [GO:0005730]; nucleoplasm [GO:0005654]; nucleus [GO:0005634]; postsynaptic cytosol [GO:0099524]; ribonucleoprotein complex [GO:1990904]; U2-type catalytic step 1…	embryonic cranial skeleton morphogenesis [GO:0048701]; mRNA splicing, via spliceosome [GO:0000398]; mRNA transport [GO:0051028]; negative regulation of excitatory postsynaptic potential [GO:0090394]; negative regulation of gene expression [GO:0010629]; negative regulation of selenocysteine incorporation [GO:1904570]; negative regulation of selenocysteine insertion sequence binding [GO:1904574]; n…	ATP binding [GO:0005524]; ATP hydrolysis activity [GO:0016887]; mRNA binding [GO:0003729]; poly(A) binding [GO:0008143]; ribonucleoprotein complex binding [GO:0043021]; RNA binding [GO:0003723]; RNA helicase activity [GO:0003724]; RNA stem-loop binding [GO:0035613]; selenocysteine insertion sequence binding [GO:0035368]; translation regulator activity [GO:0045182]	SUBCELLULAR LOCATION: Nucleus {ECO:0000250|UniProtKB:Q3B8Q2}. Nucleus speckle {ECO:0000250|UniProtKB:P38919}. Cytoplasm {ECO:0000250|UniProtKB:Q3B8Q2}. Note=Nucleocytoplasmic shuttling protein. Travels to the cytoplasm as part of the exon junction complex (EJC) bound to mRNA. Detected in dendritic layer as well as the nuclear and cytoplasmic (somatic) compartments of neurons. Colocalizes with STA…
Q8BG81	Q8BG81	Poldip3	14.3026	NA	NA	NA	17.0762	16.2966	10.8763	10.8763	15.7605	16.2141	10.2882	10.2882	Poldip3	14.3026	NA	NA	NA	NA	16.6864	5.81013	0.000247525	0.00042198	255	15.9873	5.69915	0.000111969	0.000559843	165	Q8BG81	PDIP3_MOUSE	Poldip3	FUNCTION: Is involved in regulation of translation. Is preferentially associated with CBC-bound spliced mRNA-protein complexes during the pioneer round of mRNA translation. Contributes to enhanced translational efficiency of spliced over nonspliced mRNAs. Recruits activated ribosomal protein S6 kinase beta-1 I/RPS6KB1 to newly synthesized mRNA. Involved in nuclear mRNA export; probably mediated b…	cytoplasmic ribonucleoprotein granule [GO:0036464]; nuclear speck [GO:0016607]; nucleus [GO:0005634]	mRNA export from nucleus [GO:0006406]; poly(A)+ mRNA export from nucleus [GO:0016973]; positive regulation of translation [GO:0045727]	mRNA binding [GO:0003729]; protein-containing complex binding [GO:0044877]	SUBCELLULAR LOCATION: Nucleus {ECO:0000250}. Nucleus speckle {ECO:0000250}. Cytoplasm {ECO:0000250}. Note=Nucleocytoplasmic shuttling protein. {ECO:0000250}.
Q8K327	Q8K327	Champ1	11.8412	11.927	9.74255	9.74255	17.8587	17.0505	10.8763	10.8763	15.4718	16.4879	10.2882	10.2882	Champ1	11.8841	2.14158	0.000418549	0.0012814	133	17.4546	6.57829	0.000184346	0.000342039	205	15.9799	5.6917	0.000700035	0.00196049	166	Q8K327	CHAP1_MOUSE	Champ1 D8Ertd457e Kiaa1802 Zfp828 Znf828	FUNCTION: Required for proper alignment of chromosomes at metaphase and their accurate segregation during mitosis. Involved in the maintenance of spindle microtubules attachment to the kinetochore during sister chromatid biorientation. May recruit CENPE and CENPF to the kinetochore (By similarity). {ECO:0000250}.	condensed chromosome [GO:0000793]; cytoplasm [GO:0005737]; Flemming body [GO:0090543]; kinetochore [GO:0000776]; nuclear body [GO:0016604]; nucleoplasm [GO:0005654]; nucleus [GO:0005634]; spindle [GO:0005819]	attachment of mitotic spindle microtubules to kinetochore [GO:0051315]; protein localization to kinetochore [GO:0034501]; protein localization to microtubule [GO:0035372]; sister chromatid biorientation [GO:0031134]	metal ion binding [GO:0046872]	SUBCELLULAR LOCATION: Nucleus {ECO:0000250}. Chromosome {ECO:0000250}. Chromosome, centromere, kinetochore {ECO:0000250}. Cytoplasm, cytoskeleton, spindle {ECO:0000250}.
Q9Z2D8	Q9Z2D8-2;Q9Z2D8	Mbd3	NA	NA	NA	NA	18.5903	17.9821	10.8763	10.8763	NA	14.837	NA	NA	Mbd3	#NUM!	NA	NA	NA	NA	18.2862	7.4099	5.72541e-05	0.000154809	160	14.837	NA	NA	NA	NA	Q9Z2D8	MBD3_MOUSE	Mbd3	FUNCTION: Acts as transcriptional repressor and plays a role in gene silencing. Does not bind DNA by itself. Binds to DNA with a preference for sites containing methylated CpG dinucleotides (in vitro). Binds to a lesser degree DNA containing unmethylated CpG dinucleotides (By similarity). Recruits histone deacetylases and DNA methyltransferases. {ECO:0000250, ECO:0000269|PubMed:9774669}.	chromatin [GO:0000785]; cytoplasm [GO:0005737]; heterochromatin [GO:0000792]; nucleoplasm [GO:0005654]; nucleus [GO:0005634]; NuRD complex [GO:0016581]; protein-containing complex [GO:0032991]	aging [GO:0007568]; brain development [GO:0007420]; chromatin remodeling [GO:0006338]; DNA methylation-dependent heterochromatin assembly [GO:0006346]; embryonic organ development [GO:0048568]; heart development [GO:0007507]; histone acetylation [GO:0016573]; histone deacetylation [GO:0016575]; in utero embryonic development [GO:0001701]; negative regulation of transcription by RNA polymerase II …	chromatin binding [GO:0003682]; DNA binding [GO:0003677]; methyl-CpG binding [GO:0008327]	SUBCELLULAR LOCATION: Nucleus {ECO:0000269|PubMed:14610093, ECO:0000269|PubMed:9774669}. Chromosome {ECO:0000250}. Note=Detected on chromatin, at promoter regions of active genes (By similarity). Nuclear, in discrete foci. {ECO:0000250}.
P47963	P47963	Rpl13	16.1325	15.4976	9.74255	9.74255	18.5381	18.0726	10.8763	10.8763	15.9631	15.9004	10.2882	10.2882	Rpl13	15.8151	6.07252	0.000102309	0.000424157	72	18.3053	7.42906	2.89334e-05	0.000107134	158	15.9317	5.64357	3.4589e-05	0.000350869	168	P47963	RL13_MOUSE	Rpl13	NA	cytosol [GO:0005829]; cytosolic large ribosomal subunit [GO:0022625]; cytosolic ribosome [GO:0022626]; endoplasmic reticulum [GO:0005783]; nucleolus [GO:0005730]	blastocyst development [GO:0001824]; bone development [GO:0060348]; translation [GO:0006412]	RNA binding [GO:0003723]; structural constituent of ribosome [GO:0003735]	NA
Q62318	Q62318;Q62318-2	Trim28	16.8534	16.7312	9.74255	9.74255	20.3087	19.989	10.8763	10.8763	18.754	18.9736	NA	13.2641	Trim28	16.7923	7.04976	8.20895e-06	0.000325963	45	20.1489	9.27258	6.40746e-06	5.43902e-05	68	18.8638	5.59964	0.00154439	0.00352048	48	Q62318	TIF1B_MOUSE	Trim28 Kap1 Krip1 Tif1b	FUNCTION: Nuclear corepressor for KRAB domain-containing zinc finger proteins (KRAB-ZFPs). Mediates gene silencing by recruiting CHD3, a subunit of the nucleosome remodeling and deacetylation (NuRD) complex, and SETDB1 (which specifically methylates histone H3 at 'Lys-9' (H3K9me)) to the promoter regions of KRAB target genes. Enhances transcriptional repression by coordinating the increase in H3K…	chromatin [GO:0000785]; euchromatin [GO:0000791]; heterochromatin [GO:0000792]; nucleoplasm [GO:0005654]; nucleus [GO:0005634]; protein-containing complex [GO:0032991]; RNA polymerase II transcription regulator complex [GO:0090575]	chromatin organization [GO:0006325]; convergent extension involved in axis elongation [GO:0060028]; DNA methylation involved in embryo development [GO:0043045]; DNA repair [GO:0006281]; embryo implantation [GO:0007566]; embryonic placenta morphogenesis [GO:0060669]; epithelial to mesenchymal transition [GO:0001837]; innate immune response [GO:0045087]; in utero embryonic development [GO:0001701];…	chromatin binding [GO:0003682]; chromo shadow domain binding [GO:0070087]; DNA binding [GO:0003677]; Krueppel-associated box domain binding [GO:0035851]; promoter-specific chromatin binding [GO:1990841]; protein kinase activity [GO:0004672]; SUMO transferase activity [GO:0019789]; transcription coactivator activity [GO:0003713]; transcription corepressor activity [GO:0003714]; ubiquitin protein l…	SUBCELLULAR LOCATION: Nucleus {ECO:0000269|PubMed:10330177, ECO:0000269|PubMed:11154279, ECO:0000269|PubMed:12154074, ECO:0000269|PubMed:22110054}. Note=Associated with centromeric heterochromatin during cell differentiation through CBX1. {ECO:0000269|PubMed:10330177}.
Q61656	Q61656	Ddx5	16.6147	16.2893	9.74255	9.74255	20.4438	20.1141	10.8763	10.8763	18.6654	18.3146	NA	12.9128	Ddx5	16.452	6.70946	2.01482e-05	0.000325963	56	20.279	9.4027	6.4848e-06	5.43902e-05	62	18.49	5.57718	0.00213842	0.00449586	55	Q61656	DDX5_MOUSE	Ddx5 Tnz2	FUNCTION: Involved in the alternative regulation of pre-mRNA splicing; its RNA helicase activity is necessary for increasing tau exon 10 inclusion and occurs in a RBM4-dependent manner. Binds to the tau pre-mRNA in the stem-loop region downstream of exon 10. The rate of ATP hydrolysis is highly stimulated by single-stranded RNA. Involved in transcriptional regulation; the function is independent …	catalytic step 2 spliceosome [GO:0071013]; cytoplasm [GO:0005737]; nucleolus [GO:0005730]; nucleoplasm [GO:0005654]; nucleus [GO:0005634]; ribonucleoprotein complex [GO:1990904]	alternative mRNA splicing, via spliceosome [GO:0000380]; androgen receptor signaling pathway [GO:0030521]; BMP signaling pathway [GO:0030509]; circadian rhythm [GO:0007623]; epithelial to mesenchymal transition [GO:0001837]; intracellular estrogen receptor signaling pathway [GO:0030520]; intrinsic apoptotic signaling pathway by p53 class mediator [GO:0072332]; mRNA transcription [GO:0009299]; myo…	androgen receptor binding [GO:0050681]; ATP binding [GO:0005524]; ATP hydrolysis activity [GO:0016887]; calcium-dependent protein binding [GO:0048306]; calmodulin binding [GO:0005516]; enzyme binding [GO:0019899]; MH2 domain binding [GO:0035500]; mRNA 3'-UTR binding [GO:0003730]; pre-mRNA binding [GO:0036002]; primary miRNA binding [GO:0070878]; promoter-specific chromatin binding [GO:1990841]; r…	SUBCELLULAR LOCATION: Nucleus {ECO:0000250|UniProtKB:P17844}. Nucleus, nucleolus {ECO:0000250|UniProtKB:P17844}. Cytoplasm {ECO:0000250|UniProtKB:P17844}. Note=During the G0 phase, predominantly located in the nucleus. Cytoplasmic levels increase during the G1/S phase. During the M phase, located at the vicinity of the condensed chromosomes. At G1, localizes in the cytoplasm. {ECO:0000250|UniProt…
P47911	P47911	Rpl6	16.2712	15.876	9.74255	9.74255	18.4929	17.8138	12.6127	NA	16.1136	15.4962	10.2882	10.2882	Rpl6	16.0736	6.33107	3.30767e-05	0.000326698	66	18.1534	5.54065	0.00383001	0.00459601	166	15.8049	5.5167	0.000226813	0.000866478	170	P47911	RL6_MOUSE	Rpl6	FUNCTION: Component of the large ribosomal subunit. {ECO:0000250|UniProtKB:Q02878}.	A band [GO:0031672]; cytoplasm [GO:0005737]; cytoplasmic ribonucleoprotein granule [GO:0036464]; cytosol [GO:0005829]; cytosolic large ribosomal subunit [GO:0022625]; cytosolic ribosome [GO:0022626]; nucleolus [GO:0005730]; nucleus [GO:0005634]; polysomal ribosome [GO:0042788]; postsynaptic density [GO:0014069]; rough endoplasmic reticulum [GO:0005791]; synapse [GO:0045202]	cytoplasmic translation [GO:0002181]; ribosomal large subunit assembly [GO:0000027]	5.8S rRNA binding [GO:1990932]; mRNA binding [GO:0003729]; RNA binding [GO:0003723]; structural constituent of ribosome [GO:0003735]; tRNA binding [GO:0000049]	SUBCELLULAR LOCATION: Cytoplasm, cytosol {ECO:0000250|UniProtKB:Q02878}. Cytoplasm {ECO:0000250|UniProtKB:Q02878}. Rough endoplasmic reticulum {ECO:0000250|UniProtKB:Q2YGT9}. Note=Detected on cytosolic polysomes (By similarity). Detected in ribosomes that are associated with the rough endoplasmic reticulum (By similarity). {ECO:0000250|UniProtKB:Q02878, ECO:0000250|UniProtKB:Q2YGT9}.
Q6NVF9	Q6NVF9	Cpsf6	NA	NA	NA	NA	16.8832	NA	NA	NA	15.7485	15.8255	10.2882	10.2882	Cpsf6	#NUM!	NA	NA	NA	NA	16.8832	NA	NA	NA	NA	15.787	5.49886	3.82495e-05	0.000350869	171	Q6NVF9	CPSF6_MOUSE	Cpsf6	FUNCTION: Component of the cleavage factor Im (CFIm) complex that functions as an activator of the pre-mRNA 3'-end cleavage and polyadenylation processing required for the maturation of pre-mRNA into functional mRNAs. CFIm contributes to the recruitment of multiprotein complexes on specific sequences on the pre-mRNA 3'-end, so called cleavage and polyadenylation signals (pA signals). Most pre-mRN…	cytoplasm [GO:0005737]; interchromatin granule [GO:0035061]; mRNA cleavage and polyadenylation specificity factor complex [GO:0005847]; mRNA cleavage factor complex [GO:0005849]; nuclear speck [GO:0016607]; nucleoplasm [GO:0005654]; nucleus [GO:0005634]; paraspeckles [GO:0042382]; perichromatin fibrils [GO:0005726]; ribonucleoprotein complex [GO:1990904]	messenger ribonucleoprotein complex assembly [GO:1990120]; mRNA alternative polyadenylation [GO:0110104]; mRNA processing [GO:0006397]; positive regulation of RNA export from nucleus [GO:0046833]; pre-mRNA cleavage required for polyadenylation [GO:0098789]; protein heterotetramerization [GO:0051290]; protein tetramerization [GO:0051262]	exon-exon junction complex binding [GO:1990448]; mRNA binding [GO:0003729]; ribosomal large subunit binding [GO:0043023]	SUBCELLULAR LOCATION: Nucleus {ECO:0000250|UniProtKB:Q16630}. Nucleus, nucleoplasm {ECO:0000250|UniProtKB:Q16630}. Nucleus speckle {ECO:0000250|UniProtKB:Q16630}. Cytoplasm {ECO:0000250|UniProtKB:Q16630}. Note=Shuttles between the nucleus and the cytoplasm in a transcription- and XPO1/CRM1-independent manner, most probably in complex with the cleavage factor Im complex (CFIm). Colocalizes with PS…
Q8K4B0	Q8K4B0	Mta1	NA	NA	NA	NA	17.1187	16.6019	10.8763	10.8763	15.2384	16.3183	10.2882	10.2882	Mta1	#NUM!	NA	NA	NA	NA	16.8603	5.98402	7.47774e-05	0.000181827	240	15.7784	5.49019	0.000924565	0.00233009	172	Q8K4B0	MTA1_MOUSE	Mta1	FUNCTION: Transcriptional coregulator which can act as both a transcriptional corepressor and coactivator. As a part of the histone-deacetylase multiprotein complex (NuRD), regulates transcription of its targets by modifying the acetylation status of the target chromatin and cofactor accessibility to the target DNA. In conjunction with other components of NuRD, acts as a transcriptional corepress…	cytoplasm [GO:0005737]; cytosol [GO:0005829]; endoplasmic reticulum [GO:0005783]; Golgi apparatus [GO:0005794]; intracellular membrane-bounded organelle [GO:0043231]; microtubule [GO:0005874]; nuclear envelope [GO:0005635]; nucleoplasm [GO:0005654]; nucleus [GO:0005634]; NuRD complex [GO:0016581]	chromatin remodeling [GO:0006338]; circadian regulation of gene expression [GO:0032922]; double-strand break repair [GO:0006302]; entrainment of circadian clock by photoperiod [GO:0043153]; histone deacetylation [GO:0016575]; locomotor rhythm [GO:0045475]; negative regulation of transcription by RNA polymerase II [GO:0000122]; positive regulation of protein autoubiquitination [GO:1902499]; protea…	chromatin binding [GO:0003682]; enzyme binding [GO:0019899]; histone deacetylase binding [GO:0042826]; RNA polymerase II cis-regulatory region sequence-specific DNA binding [GO:0000978]; RNA polymerase II-specific DNA-binding transcription factor binding [GO:0061629]; transcription coactivator activity [GO:0003713]; transcription corepressor activity [GO:0003714]; zinc ion binding [GO:0008270]	SUBCELLULAR LOCATION: Nucleus. Nucleus envelope {ECO:0000255|PROSITE-ProRule:PRU00512, ECO:0000255|PROSITE-ProRule:PRU00624}. Cytoplasm. Cytoplasm, cytoskeleton {ECO:0000250}. Note=Associated with microtubules. Primarily localized in the cytoplasm in embryonic tissues. Localization at the nuclear envelope is TPR-dependent.
P47738	P47738	Aldh2	13.7115	NA	NA	NA	15.942	15.387	10.8763	10.8763	15.5715	15.8392	10.2882	10.2882	Aldh2	13.7115	NA	NA	NA	NA	15.6645	4.7882	0.000183104	0.000341106	334	15.7054	5.4172	6.58473e-05	0.000414594	173	P47738	ALDH2_MOUSE	Aldh2 Ahd-1 Ahd1	FUNCTION: Is capable of converting retinaldehyde to retinoic acid.	mitochondrial matrix [GO:0005759]; mitochondrion [GO:0005739]	acetaldehyde metabolic process [GO:0006117]; aldehyde catabolic process [GO:0046185]; behavioral response to ethanol [GO:0048149]; cellular detoxification of aldehyde [GO:0110095]; ethanol catabolic process [GO:0006068]; intrinsic apoptotic signaling pathway in response to oxidative stress [GO:0008631]; negative regulation of apoptotic process [GO:0043066]; regulation of dopamine biosynthetic pro…	aldehyde dehydrogenase (NAD+) activity [GO:0004029]; carboxylic ester hydrolase activity [GO:0052689]; glyceraldehyde-3-phosphate dehydrogenase (NAD+) (non-phosphorylating) activity [GO:0043878]; identical protein binding [GO:0042802]; NAD binding [GO:0051287]; NADH binding [GO:0070404]; nitroglycerin reductase activity [GO:0018547]; phenylacetaldehyde dehydrogenase activity [GO:0008957]	SUBCELLULAR LOCATION: Mitochondrion matrix.
Q9ESZ8	Q9ESZ8-5;Q9ESZ8-4;Q9ESZ8-3;Q9ESZ8-6;Q9ESZ8-2;Q9ESZ8;Q99NI3	Gtf2i	13.6199	12.5481	9.74255	9.74255	19.6219	19.5711	10.8763	10.8763	16.8427	17.5683	NA	11.8049	Gtf2i	13.084	3.34145	0.00304261	0.00651052	121	19.5965	8.72023	2.12156e-06	5.43902e-05	87	17.2055	5.40063	0.00582328	0.0100503	103	Q9ESZ8	GTF2I_MOUSE	Gtf2i Bap135 Diws1t	FUNCTION: Interacts with the basal transcription machinery by coordinating the formation of a multiprotein complex at the C-FOS promoter, and linking specific signal responsive activator complexes. Promotes the formation of stable high-order complexes of SRF and PHOX1 and interacts cooperatively with PHOX1 to promote serum-inducible transcription of a reporter gene deriven by the C-FOS serum resp…	cytoplasm [GO:0005737]; nucleoplasm [GO:0005654]; nucleus [GO:0005634]	negative regulation of angiogenesis [GO:0016525]; negative regulation of cytosolic calcium ion concentration [GO:0051481]; positive regulation of DNA repair by transcription from RNA polymerase II promoter [GO:0100026]	DNA binding [GO:0003677]; DNA-binding transcription activator activity, RNA polymerase II-specific [GO:0001228]; DNA-binding transcription factor activity [GO:0003700]; RNA polymerase II-specific DNA-binding transcription factor binding [GO:0061629]	SUBCELLULAR LOCATION: Cytoplasm. Nucleus. Note=Colocalizes with BTK in the cytoplasm. {ECO:0000250}.
Q9R190	Q9R190	Mta2	NA	NA	NA	NA	18.1174	17.8412	10.8763	10.8763	16.2474	16.3275	15.7156	NA	Mta2	#NUM!	NA	NA	NA	NA	17.9793	7.10302	1.17641e-05	6.54819e-05	173	16.2874	0.571831	0.136871	0.16589	NA	Q9R190	MTA2_MOUSE	Mta2 Mta1l1	FUNCTION: May be involved in the regulation of gene expression as repressor and activator. The repression might be related to covalent modification of histone proteins.	chromosome, telomeric region [GO:0000781]; histone deacetylase complex [GO:0000118]; nucleoplasm [GO:0005654]; nucleus [GO:0005634]; NuRD complex [GO:0016581]; transcription regulator complex [GO:0005667]	chromatin remodeling [GO:0006338]; DNA methylation [GO:0006306]; DNA packaging [GO:0006323]; histone deacetylation [GO:0016575]; negative regulation of transcription, DNA-templated [GO:0045892]; negative regulation of transcription by RNA polymerase II [GO:0000122]; positive regulation of transcription by RNA polymerase II [GO:0045944]; regulation of fibroblast migration [GO:0010762]	chromatin binding [GO:0003682]; DNA-binding transcription factor binding [GO:0140297]; histone deacetylase activity [GO:0004407]; histone deacetylase binding [GO:0042826]; RNA polymerase II-specific DNA-binding transcription factor binding [GO:0061629]; sequence-specific DNA binding [GO:0043565]; transcription coactivator activity [GO:0003713]; transcription coregulator activity [GO:0003712]; tra…	SUBCELLULAR LOCATION: Nucleus {ECO:0000255|PROSITE-ProRule:PRU00512, ECO:0000255|PROSITE-ProRule:PRU00624, ECO:0000269|PubMed:11749719}.
Q3TWW8	Q3TWW8	Srsf6	16.564	NA	NA	NA	17.2566	18.7003	10.8763	10.8763	NA	18.5487	NA	NA	Srsf6	16.564	NA	NA	NA	NA	17.9785	7.10217	0.000814269	0.00112632	174	18.5487	NA	NA	NA	NA	Q3TWW8	SRSF6_MOUSE	Srsf6 Sfrs6 Srp55	FUNCTION: Plays a role in constitutive splicing and modulates the selection of alternative splice sites. Plays a role in the alternative splicing of MAPT/Tau exon 10. Binds to alternative exons of TNC pre-mRNA and promotes the expression of alternatively spliced TNC. Plays a role in wound healing and in the regulation of keratinocyte differentiation and proliferation via its role in alternative s…	nuclear speck [GO:0016607]; nucleus [GO:0005634]	alternative mRNA splicing, via spliceosome [GO:0000380]; mRNA splice site selection [GO:0006376]; mRNA splicing, via spliceosome [GO:0000398]; negative regulation of cell death [GO:0060548]; negative regulation of gene expression [GO:0010629]; negative regulation of keratinocyte differentiation [GO:0045617]; negative regulation of mRNA splicing, via spliceosome [GO:0048025]; negative regulation o…	mRNA binding [GO:0003729]; pre-mRNA binding [GO:0036002]; RNA binding [GO:0003723]	SUBCELLULAR LOCATION: Nucleus {ECO:0000269|PubMed:12549914}. Nucleus speckle {ECO:0000250|UniProtKB:Q13247}.
Q61142	Q61142-2;Q61142	Spin1	NA	NA	NA	NA	16.5893	16.0954	10.8763	10.8763	15.6234	15.726	10.2882	10.2882	Spin1	#NUM!	NA	NA	NA	NA	16.3423	5.46605	8.9444e-05	0.000204143	284	15.6747	5.38653	4.25226e-05	0.000350869	174	Q61142	SPIN1_MOUSE	Spin1 Spin	FUNCTION: Chromatin reader that specifically recognizes and binds histone H3 both trimethylated at 'Lys-4' and asymmetrically dimethylated at 'Arg-8' (H3K4me3 and H3R8me2a) and acts as an activator of Wnt signaling pathway downstream of PRMT2. In case of cancer, promotes cell cancer proliferation via activation of the Wnt signaling pathway (By similarity). Overexpression induces metaphase arrest …	cytosol [GO:0005829]; nuclear membrane [GO:0031965]; nucleolus [GO:0005730]; nucleoplasm [GO:0005654]; nucleus [GO:0005634]; spindle [GO:0005819]	chromatin organization [GO:0006325]; female meiotic nuclear division [GO:0007143]; positive regulation of transcription, DNA-templated [GO:0045893]; positive regulation of Wnt signaling pathway [GO:0030177]; regulation of transcription, DNA-templated [GO:0006355]; rRNA transcription [GO:0009303]; Wnt signaling pathway [GO:0016055]	DNA binding [GO:0003677]; methylated histone binding [GO:0035064]	SUBCELLULAR LOCATION: Nucleus {ECO:0000269|PubMed:9053325}. Cytoplasm, cytoskeleton, spindle {ECO:0000269|PubMed:9053325}. Nucleus, nucleolus {ECO:0000250|UniProtKB:Q9Y657}. Note=Associates with the meiotic spindle. {ECO:0000269|PubMed:9053325}.
Q8BMQ3	Q8BMQ3-2;Q8BMQ3	Bnc2	NA	NA	NA	NA	16.8255	15.6656	10.8763	10.8763	16.0059	15.3274	10.2882	10.2882	Bnc2	#NUM!	NA	NA	NA	NA	16.2455	5.36924	0.00101844	0.00137178	292	15.6667	5.37849	0.000303531	0.00105307	176	Q8BMQ3	BNC2_MOUSE	Bnc2	FUNCTION: Probable transcription factor specific for skin keratinocytes. May play a role in the differentiation of spermatozoa and oocytes. May also play an important role in early urinary-tract development. {ECO:0000250|UniProtKB:Q6ZN30}.	chromatin [GO:0000785]; nucleoplasm [GO:0005654]; nucleus [GO:0005634]	endochondral bone growth [GO:0003416]; mesenchyme development [GO:0060485]; regulation of transcription, DNA-templated [GO:0006355]; roof of mouth development [GO:0060021]; tongue development [GO:0043586]	DNA binding [GO:0003677]; DNA-binding transcription factor activity [GO:0003700]; metal ion binding [GO:0046872]; rDNA binding [GO:0000182]	SUBCELLULAR LOCATION: Nucleus {ECO:0000269|PubMed:15081112}.
Q60854	Q60854	Serpinb6	NA	NA	NA	NA	17.8319	18.0233	10.8763	10.8763	NA	NA	NA	NA	Serpinb6	#NUM!	NA	NA	NA	NA	17.9276	7.05133	7.45121e-06	5.64073e-05	178	#NUM!	NA	NA	NA	NA	Q60854	SPB6_MOUSE	Serpinb6 Serpinb6a Spi3	FUNCTION: Inhibitor of cathepsin G, kallikrein-8 and thrombin. May play an important role in the inner ear in the protection against leakage of lysosomal content during stress. May be involved in the regulation of serine proteinases present in the brain or extravasated from the blood. {ECO:0000269|PubMed:17761692}.	collagen-containing extracellular matrix [GO:0062023]; cytoplasm [GO:0005737]; extracellular space [GO:0005615]; serine protease inhibitor complex [GO:0097180]	cellular response to osmotic stress [GO:0071470]; gonad development [GO:0008406]; negative regulation of endopeptidase activity [GO:0010951]; sensory perception of sound [GO:0007605]	protease binding [GO:0002020]; serine-type endopeptidase inhibitor activity [GO:0004867]	SUBCELLULAR LOCATION: Cytoplasm {ECO:0000269|PubMed:17761692, ECO:0000269|PubMed:20451170}.
Q61792	Q61792	Lasp1	15.5085	14.0725	9.74255	9.74255	18.595	17.8604	10.8763	10.8763	16.4476	14.8204	10.2882	10.2882	Lasp1	14.7905	5.04793	0.0018884	0.00442108	90	18.2277	7.35137	9.84616e-05	0.000216615	163	15.634	5.34581	0.00319324	0.00623965	178	Q61792	LASP1_MOUSE	Lasp1 Mln50	FUNCTION: Plays an important role in the regulation of dynamic actin-based, cytoskeletal activities. Agonist-dependent changes in LASP1 phosphorylation may also serve to regulate actin-associated ion transport activities, not only in the parietal cell but also in certain other F-actin-rich secretory epithelial cell types (By similarity). {ECO:0000250}.	cortical actin cytoskeleton [GO:0030864]; cytoplasm [GO:0005737]; focal adhesion [GO:0005925]	ion transport [GO:0006811]	actin filament binding [GO:0051015]; ion transmembrane transporter activity [GO:0015075]; metal ion binding [GO:0046872]	SUBCELLULAR LOCATION: Cytoplasm, cell cortex {ECO:0000250}. Cytoplasm, cytoskeleton {ECO:0000250}. Note=Associated with the F-actin rich cortical cytoskeleton. {ECO:0000250}.
P05064	P05064	Aldoa	15.6018	NA	13.7376	14.5936	17.5836	18.2361	10.8763	10.8763	16.1324	16.0306	15.6639	14.6073	Aldoa	15.6018	1.43618	0.0932926	0.123768	NA	17.9099	7.03357	8.1795e-05	0.000192802	180	16.0815	0.945888	0.121636	0.149842	NA	P05064	ALDOA_MOUSE	Aldoa Aldo1	FUNCTION: Plays a key role in glycolysis and gluconeogenesis. In addition, may also function as scaffolding protein (By similarity). {ECO:0000250}.	actin cytoskeleton [GO:0015629]; cytoplasm [GO:0005737]; cytosol [GO:0005829]; extracellular exosome [GO:0070062]; extracellular space [GO:0005615]; heterochromatin [GO:0000792]; M band [GO:0031430]; membrane [GO:0016020]; mitochondrion [GO:0005739]; myelin sheath [GO:0043209]; plasma membrane [GO:0005886]; protein-containing complex [GO:0032991]; sperm fibrous sheath [GO:0035686]; sperm head [GO…	ATP biosynthetic process [GO:0006754]; binding of sperm to zona pellucida [GO:0007339]; fructose 1,6-bisphosphate metabolic process [GO:0030388]; fructose metabolic process [GO:0006000]; glycolytic process [GO:0006096]; glycolytic process through fructose-6-phosphate [GO:0061615]; methylglyoxal biosynthetic process [GO:0019242]; muscle cell cellular homeostasis [GO:0046716]; positive regulation o…	cytoskeletal protein binding [GO:0008092]; fructose binding [GO:0070061]; fructose-bisphosphate aldolase activity [GO:0004332]; identical protein binding [GO:0042802]; protease binding [GO:0002020]	SUBCELLULAR LOCATION: Cytoplasm, myofibril, sarcomere, I band. Cytoplasm, myofibril, sarcomere, M line. Note=In skeletal muscle, accumulates around the M line and within the I band, colocalizing with FBP2 on both sides of the Z line in the absence of Ca(2+). {ECO:0000250}.
P54869	P54869	Hmgcs2	14.5627	NA	NA	NA	16.2672	16.4285	12.5405	NA	15.5855	15.6552	10.2882	10.2882	Hmgcs2	14.5627	NA	NA	NA	NA	16.3478	3.80738	0.00141803	0.0018351	283	15.6204	5.3322	4.17859e-05	0.000350869	179	P54869	HMCS2_MOUSE	Hmgcs2	FUNCTION: Catalyzes the first irreversible step in ketogenesis, condensing acetyl-CoA to acetoacetyl-CoA to form HMG-CoA, which is converted by HMG-CoA reductase (HMGCR) into mevalonate. {ECO:0000269|PubMed:24315375}.	mitochondrial inner membrane [GO:0005743]; mitochondrial matrix [GO:0005759]; mitochondrion [GO:0005739]	acetyl-CoA metabolic process [GO:0006084]; adipose tissue development [GO:0060612]; brain development [GO:0007420]; cellular response to amino acid stimulus [GO:0071230]; cellular response to fatty acid [GO:0071398]; cellular response to glucocorticoid stimulus [GO:0071385]; cellular response to insulin stimulus [GO:0032869]; cellular response to lipopolysaccharide [GO:0071222]; cholesterol biosy…	hydroxymethylglutaryl-CoA synthase activity [GO:0004421]; identical protein binding [GO:0042802]	SUBCELLULAR LOCATION: Mitochondrion {ECO:0000250|UniProtKB:P22791}.
Q62446	Q62446	Fkbp3	14.3986	14.8865	9.74255	9.74255	17.5437	17.0325	10.8763	10.8763	15.448	15.774	10.2882	10.2882	Fkbp3	14.6425	4.89999	0.000116422	0.00046336	98	17.2881	6.41184	5.83157e-05	0.000155733	214	15.611	5.32282	8.58922e-05	0.000504023	180	Q62446	FKBP3_MOUSE	Fkbp3 Fkbp25	FUNCTION: FK506- and rapamycin-binding proteins (FKBPs) constitute a family of receptors for the two immunosuppressants which inhibit T-cell proliferation by arresting two distinct cytoplasmic signal transmission pathways. PPIases accelerate the folding of proteins (By similarity). {ECO:0000250}.	nucleus [GO:0005634]	NA	peptidyl-prolyl cis-trans isomerase activity [GO:0003755]	SUBCELLULAR LOCATION: Nucleus {ECO:0000250}.
Q9D883	Q9D883	U2af1	14.9811	14.5404	9.74255	9.74255	18.0135	17.7918	10.8763	10.8763	16.8854	15.8298	NA	14.279	U2af1	14.7607	5.01818	8.80039e-05	0.000389173	92	17.9026	7.02635	8.91252e-06	6.05527e-05	181	16.3576	2.07854	0.0788581	0.100419	NA	Q9D883	U2AF1_MOUSE	U2af1	FUNCTION: Plays a critical role in both constitutive and enhancer-dependent splicing by mediating protein-protein interactions and protein-RNA interactions required for accurate 3'-splice site selection. Recruits U2 snRNP to the branch point. Directly mediates interactions between U2AF2 and proteins bound to the enhancers and thus may function as a bridge between U2AF2 and the enhancer complex to…	catalytic step 2 spliceosome [GO:0071013]; nuclear speck [GO:0016607]; nucleoplasm [GO:0005654]; spliceosomal complex [GO:0005681]; U2AF complex [GO:0089701]	mRNA splicing, via spliceosome [GO:0000398]	metal ion binding [GO:0046872]; pre-mRNA 3'-splice site binding [GO:0030628]; RS domain binding [GO:0050733]	SUBCELLULAR LOCATION: Nucleus {ECO:0000269|PubMed:18758164}. Nucleus speckle {ECO:0000269|PubMed:18758164}.
Q9WTX5	Q9WTX5	Skp1	NA	NA	NA	NA	17.7269	18.0262	10.8763	10.8763	NA	NA	NA	15.1463	Skp1	#NUM!	NA	NA	NA	NA	17.8765	7.00026	1.40833e-05	7.31066e-05	182	#NUM!	NA	NA	NA	NA	Q9WTX5	SKP1_MOUSE	Skp1 Skp1a	FUNCTION: Essential component of the SCF (SKP1-CUL1-F-box protein) ubiquitin ligase complex, which mediates the ubiquitination of proteins involved in cell cycle progression, signal transduction and transcription. In the SCF complex, serves as an adapter that links the F-box protein to CUL1. The functional specificity of the SCF complex depends on the F-box protein as substrate recognition compon…	centrosome [GO:0005813]; Cul7-RING ubiquitin ligase complex [GO:0031467]; cytoplasm [GO:0005737]; cytosol [GO:0005829]; nucleoplasm [GO:0005654]; nucleus [GO:0005634]; PcG protein complex [GO:0031519]; SCF ubiquitin ligase complex [GO:0019005]	histone H2A monoubiquitination [GO:0035518]; maintenance of protein location in nucleus [GO:0051457]; positive regulation of ubiquitin protein ligase activity [GO:1904668]; protein K48-linked ubiquitination [GO:0070936]; protein monoubiquitination [GO:0006513]; protein polyubiquitination [GO:0000209]; protein ubiquitination [GO:0016567]; SCF-dependent proteasomal ubiquitin-dependent protein catab…	beta-catenin binding [GO:0008013]; cullin family protein binding [GO:0097602]; F-box domain binding [GO:1990444]; protein domain specific binding [GO:0019904]; ubiquitin ligase-substrate adaptor activity [GO:1990756]	NA
Q9DAW9	Q9DAW9;Q08093	Cnn3;Cnn2	NA	NA	NA	NA	17.7735	17.9023	10.8763	10.8763	16.5667	NA	NA	NA	Cnn3	#NUM!	NA	NA	NA	NA	17.8379	6.9616	5.68783e-06	5.43902e-05	183	16.5667	NA	NA	NA	NA	Q9DAW9	CNN3_MOUSE	Cnn3	FUNCTION: Thin filament-associated protein that is implicated in the regulation and modulation of smooth muscle contraction. It is capable of binding to actin, calmodulin and tropomyosin. The interaction of calponin with actin inhibits the actomyosin Mg-ATPase activity (By similarity). {ECO:0000250}.	actin cytoskeleton [GO:0015629]; cytoskeleton [GO:0005856]; cytosol [GO:0005829]; dendrite [GO:0030425]; dendritic spine [GO:0043197]; neuronal cell body [GO:0043025]; postsynaptic density [GO:0014069]	actomyosin structure organization [GO:0031032]; epithelial cell differentiation [GO:0030855]; negative regulation of ATPase activity [GO:0032780]	actin binding [GO:0003779]; calmodulin binding [GO:0005516]; microtubule binding [GO:0008017]	NA
D3YXK2	D3YXK2	Safb	15.3464	14.1083	9.74255	9.74255	17.7573	17.7031	10.8763	10.8763	14.6595	16.5391	10.2882	10.2882	Safb	14.7274	4.98482	0.00125764	0.00325027	93	17.7302	6.85388	4.64485e-06	5.43902e-05	188	15.5993	5.31111	0.00493931	0.00883877	182	D3YXK2	SAFB1_MOUSE	Safb Safb1	FUNCTION: Binds to scaffold/matrix attachment region (S/MAR) DNA and forms a molecular assembly point to allow the formation of a 'transcriptosomal' complex (consisting of SR proteins and RNA polymerase II) coupling transcription and RNA processing (By similarity). Functions as an estrogen receptor corepressor and can also bind to the HSP27 promoter and decrease its transcription (By similarity).…	midbody [GO:0030496]; nucleoplasm [GO:0005654]; nucleus [GO:0005634]	hormone metabolic process [GO:0042445]; intracellular estrogen receptor signaling pathway [GO:0030520]; positive regulation of transcription by RNA polymerase II [GO:0045944]; regulation of growth [GO:0040008]; regulation of mRNA processing [GO:0050684]; regulation of transcription by RNA polymerase II [GO:0006357]	chromatin binding [GO:0003682]; RNA binding [GO:0003723]; RNA polymerase II cis-regulatory region sequence-specific DNA binding [GO:0000978]; sequence-specific DNA binding [GO:0043565]	SUBCELLULAR LOCATION: Nucleus {ECO:0000250|UniProtKB:Q15424}.
Q91WJ8	Q91WJ8;Q91WJ8-2	Fubp1	14.5738	NA	NA	NA	19.1586	18.3222	10.8763	10.8763	16.3194	14.8251	10.2882	10.2882	Fubp1	14.5738	NA	NA	NA	NA	18.7404	7.86409	0.00011478	0.000242139	136	15.5722	5.28407	0.00259087	0.00533877	183	Q91WJ8	FUBP1_MOUSE	Fubp1 D3Ertd330e	FUNCTION: Regulates MYC expression by binding to a single-stranded far-upstream element (FUSE) upstream of the MYC promoter. May act both as activator and repressor of transcription (By similarity). {ECO:0000250}.	cytoplasm [GO:0005737]; nucleoplasm [GO:0005654]; nucleus [GO:0005634]; synapse [GO:0045202]	developmental cell growth [GO:0048588]; hematopoietic stem cell proliferation [GO:0071425]; positive regulation of gene expression [GO:0010628]; positive regulation of Schwann cell migration [GO:1900149]; regulation of gene expression [GO:0010468]; regulation of transcription by RNA polymerase II [GO:0006357]; somatic stem cell division [GO:0048103]	mRNA binding [GO:0003729]; RNA polymerase II cis-regulatory region sequence-specific DNA binding [GO:0000978]	SUBCELLULAR LOCATION: Nucleus {ECO:0000305}.
Q91YR7	Q91YR7;Q91YR7-2	Prpf6	NA	NA	NA	NA	16.096	16.0728	10.8763	10.8763	14.9589	16.166	10.2882	10.2882	Prpf6	#NUM!	NA	NA	NA	NA	16.0844	5.20807	1.07173e-05	6.2737e-05	304	15.5624	5.27427	0.00142484	0.00331812	184	Q91YR7	PRP6_MOUSE	Prpf6	FUNCTION: Involved in pre-mRNA splicing as component of the U4/U6-U5 tri-snRNP complex, one of the building blocks of the spliceosome. Enhances dihydrotestosterone-induced transactivation activity of AR, as well as dexamethasone-induced transactivation activity of NR3C1, but does not affect estrogen-induced transactivation. {ECO:0000250|UniProtKB:O94906}.	catalytic step 2 spliceosome [GO:0071013]; nuclear speck [GO:0016607]; nucleus [GO:0005634]; U2-type precatalytic spliceosome [GO:0071005]; U4/U6 x U5 tri-snRNP complex [GO:0046540]; U5 snRNP [GO:0005682]	mRNA splicing, via spliceosome [GO:0000398]; positive regulation of transcription by RNA polymerase II [GO:0045944]; RNA localization [GO:0006403]; spliceosomal tri-snRNP complex assembly [GO:0000244]	androgen receptor binding [GO:0050681]; identical protein binding [GO:0042802]; ribonucleoprotein complex binding [GO:0043021]; RNA binding [GO:0003723]; transcription coactivator activity [GO:0003713]	SUBCELLULAR LOCATION: Nucleus, nucleoplasm {ECO:0000250|UniProtKB:O94906}. Nucleus speckle {ECO:0000250|UniProtKB:O94906}. Note=Localized in splicing speckles. {ECO:0000250|UniProtKB:O94906}.
O54941	O54941	Smarce1	NA	NA	NA	NA	18.3625	17.732	10.8763	10.8763	14.7817	16.3326	10.2882	10.2882	Smarce1	#NUM!	NA	NA	NA	NA	18.0472	7.17096	7.00565e-05	0.000174952	170	15.5572	5.26898	0.00290831	0.00578261	185	O54941	SMCE1_MOUSE	Smarce1 Baf57	FUNCTION: Involved in transcriptional activation and repression of select genes by chromatin remodeling (alteration of DNA-nucleosome topology). Component of SWI/SNF chromatin remodeling complexes that carry out key enzymatic activities, changing chromatin structure by altering DNA-histone contacts within a nucleosome in an ATP-dependent manner (PubMed:12110891). Belongs to the neural progenitors…	nBAF complex [GO:0071565]; npBAF complex [GO:0071564]; nucleoplasm [GO:0005654]; nucleus [GO:0005634]; SWI/SNF complex [GO:0016514]	chromatin remodeling [GO:0006338]; negative regulation of transcription, DNA-templated [GO:0045892]; neurogenesis [GO:0022008]; nucleosome disassembly [GO:0006337]	DNA binding [GO:0003677]; N-acetyltransferase activity [GO:0008080]; nuclear receptor binding [GO:0016922]; protein N-terminus binding [GO:0047485]; RNA binding [GO:0003723]	SUBCELLULAR LOCATION: Nucleus {ECO:0000255|PROSITE-ProRule:PRU00267}.
Q91ZW3	Q91ZW3	Smarca5	15.3	15.0836	12.7862	12.9959	18.7784	18.2914	12.298	12.4231	17.4894	18.3876	12.9157	12.4918	Smarca5	15.1918	2.30071	0.00066224	0.00178089	80	18.5349	6.17437	6.31906e-05	0.000165875	146	17.9385	5.23479	0.000856466	0.00220605	73	Q91ZW3	SMCA5_MOUSE	Smarca5 Snf2h	FUNCTION: Helicase that possesses intrinsic ATP-dependent nucleosome-remodeling activity (By similarity). Catalytic subunit of ISWI chromatin-remodeling complexes, which form ordered nucleosome arrays on chromatin and facilitate access to DNA during DNA-templated processes such as DNA replication, transcription, and repair; this may require intact histone H4 tails (PubMed:11532953, PubMed:1198072…	ACF complex [GO:0016590]; B-WICH complex [GO:0110016]; chromatin silencing complex [GO:0005677]; condensed chromosome [GO:0000793]; cytosol [GO:0005829]; fibrillar center [GO:0001650]; intracellular membrane-bounded organelle [GO:0043231]; ISWI-type complex [GO:0031010]; NoRC complex [GO:0090536]; nuclear replication fork [GO:0043596]; nucleoplasm [GO:0005654]; nucleus [GO:0005634]; NURF complex …	cellular response to leukemia inhibitory factor [GO:1990830]; chromatin assembly or disassembly [GO:0006333]; chromatin remodeling [GO:0006338]; DNA-templated transcription, initiation [GO:0006352]; heterochromatin assembly [GO:0031507]; histone H2A phosphorylation [GO:1990164]; negative regulation of mitotic chromosome condensation [GO:1905213]; negative regulation of transcription by RNA polyme…	ATP binding [GO:0005524]; ATP-dependent activity, acting on DNA [GO:0008094]; ATP-dependent chromatin remodeler activity [GO:0140658]; ATP hydrolysis activity [GO:0016887]; DNA binding [GO:0003677]; helicase activity [GO:0004386]; histone binding [GO:0042393]; nucleosome binding [GO:0031491]	SUBCELLULAR LOCATION: Nucleus {ECO:0000255|PROSITE-ProRule:PRU00624, ECO:0000269|PubMed:11532953}. Chromosome {ECO:0000250|UniProtKB:O60264}. Note=Localizes to mitotic chromosomes (By similarity). Co-localizes with RSF1 in the nucleus (By similarity). Co-localizes with PCNA at replication foci during S phase (By similarity). Co-localizes with BAZ1B/WSTF at replication foci during late-S phase (By…
P50580	P50580-2;P50580	Pa2g4	14.0492	13.7572	9.74255	9.74255	16.6355	16.0081	10.8763	10.8763	15.3929	15.564	10.2882	10.2882	Pa2g4	13.9032	4.16063	8.77238e-05	0.000389173	113	16.3218	5.4455	0.000167272	0.00032572	287	15.4785	5.19029	5.58175e-05	0.000387305	186	P50580	PA2G4_MOUSE	Pa2g4 Ebp1 Plfap	FUNCTION: May play a role in a ERBB3-regulated signal transduction pathway. Seems be involved in growth regulation. Acts a corepressor of the androgen receptor (AR) and is regulated by the ERBB3 ligand neuregulin-1/heregulin (HRG). Inhibits transcription of some E2F1-regulated promoters, probably by recruiting histone acetylase (HAT) activity. Binds RNA. Associates with 28S, 18S and 5.8S mature r…	cytoplasm [GO:0005737]; nucleolus [GO:0005730]; nucleus [GO:0005634]; ribonucleoprotein complex [GO:1990904]	negative regulation of apoptotic process [GO:0043066]; negative regulation of transcription, DNA-templated [GO:0045892]; positive regulation of cell differentiation [GO:0045597]; regulation of translation [GO:0006417]; rRNA processing [GO:0006364]	nucleic acid binding [GO:0003676]; RNA binding [GO:0003723]; transcription corepressor activity [GO:0003714]; ubiquitin protein ligase binding [GO:0031625]	SUBCELLULAR LOCATION: [Isoform 1]: Cytoplasm {ECO:0000250|UniProtKB:Q9UQ80}. Nucleus, nucleolus {ECO:0000250|UniProtKB:Q9UQ80}. Note=Phosphorylation at Ser-361 by PKC/PRKCD regulates its nucleolar localization. {ECO:0000250|UniProtKB:Q9UQ80}.; SUBCELLULAR LOCATION: [Isoform 2]: Cytoplasm {ECO:0000269|PubMed:7556453}.
Q99JX7	Q99JX7	Nxf1	NA	NA	NA	NA	16.8022	15.9419	10.8763	10.8763	15.4537	15.4871	10.2882	10.2882	Nxf1	#NUM!	NA	NA	NA	NA	16.372	5.49576	0.000392164	0.000610033	282	15.4704	5.18221	4.42476e-05	0.000350869	187	Q99JX7	NXF1_MOUSE	Nxf1 Tap	FUNCTION: Involved in the nuclear export of mRNA species bearing retroviral constitutive transport elements (CTE) and in the export of mRNA from the nucleus to the cytoplasm (TAP/NFX1 pathway). The NXF1-NXT1 heterodimer is involved in the export of HSP70 mRNA in conjunction with ALYREF/THOC4 and THOC5 components of the TREX complex. ALYREF/THOC4-bound mRNA is thought to be transferred to the NXF1…	cytoplasm [GO:0005737]; cytoplasmic stress granule [GO:0010494]; nuclear inclusion body [GO:0042405]; nuclear pore [GO:0005643]; nuclear RNA export factor complex [GO:0042272]; nuclear speck [GO:0016607]; nucleoplasm [GO:0005654]; nucleus [GO:0005634]; transcription export complex [GO:0000346]	mRNA export from nucleus [GO:0006406]; poly(A)+ mRNA export from nucleus [GO:0016973]; protein transport [GO:0015031]; RNA export from nucleus [GO:0006405]	mRNA binding [GO:0003729]; RNA binding [GO:0003723]	SUBCELLULAR LOCATION: Nucleus, nucleoplasm {ECO:0000250|UniProtKB:Q9UBU9}. Nucleus speckle {ECO:0000250|UniProtKB:Q9UBU9}. Cytoplasm {ECO:0000250|UniProtKB:Q9UBU9}. Nucleus, nuclear pore complex {ECO:0000250|UniProtKB:Q9UBU9}. Nucleus envelope {ECO:0000250|UniProtKB:Q9UBU9}. Cytoplasm, Stress granule {ECO:0000250|UniProtKB:Q9UBU9}. Note=Localized predominantly in the nucleoplasm and at both the n…
Q62093	Q62093	Srsf2	19.5502	18.6957	15.1432	14.8842	21.826	21.949	10.8763	10.8763	20.504	20.872	NA	15.5104	Srsf2	19.1229	4.10924	0.000923462	0.00245025	16	21.8875	11.0112	1.26431e-06	5.43902e-05	24	20.688	5.17756	0.00262892	0.00538454	15	Q62093	SRSF2_MOUSE	Srsf2 Pr264 Sfrs10 Sfrs2	FUNCTION: Necessary for the splicing of pre-mRNA. It is required for formation of the earliest ATP-dependent splicing complex and interacts with spliceosomal components bound to both the 5'- and 3'-splice sites during spliceosome assembly. It also is required for ATP-dependent interactions of both U1 and U2 snRNPs with pre-mRNA (By similarity). Can bind to the myelin basic protein (MBP) gene MB3 …	cytoplasm [GO:0005737]; cytosol [GO:0005829]; interchromatin granule [GO:0035061]; nuclear speck [GO:0016607]; nucleoplasm [GO:0005654]; nucleus [GO:0005634]; spliceosomal complex [GO:0005681]	mitotic cell cycle [GO:0000278]; mRNA splicing, via spliceosome [GO:0000398]; regulation of alternative mRNA splicing, via spliceosome [GO:0000381]; response to vitamin E [GO:0033197]	pre-mRNA binding [GO:0036002]; protein kinase C binding [GO:0005080]; RNA binding [GO:0003723]	SUBCELLULAR LOCATION: Nucleus {ECO:0000250}. Nucleus, nucleoplasm {ECO:0000250}. Nucleus speckle {ECO:0000250}. Note=Phosphorylation by SRPK2 provokes its redistribution from the nuclear speckle to nucleoplasm. {ECO:0000250}.
Q8VIJ6	Q8VIJ6	Sfpq	18.1629	17.4484	14.1505	13.6137	22.2096	21.5776	12.9564	11.7667	19.3221	19.8388	13.9467	14.9395	Sfpq	17.8056	3.92358	0.00107858	0.00282418	26	21.8936	9.53207	0.000257998	0.000435067	23	19.5804	5.13733	0.00125495	0.00300481	31	Q8VIJ6	SFPQ_MOUSE	Sfpq Psf	FUNCTION: DNA- and RNA binding protein, involved in several nuclear processes. Essential pre-mRNA splicing factor required early in spliceosome formation and for splicing catalytic step II, probably as a heteromer with NONO. Binds to pre-mRNA in spliceosome C complex, and specifically binds to intronic polypyrimidine tracts. Involved in regulation of signal-induced alternative splicing. During sp…	chromatin [GO:0000785]; dendrite cytoplasm [GO:0032839]; nuclear matrix [GO:0016363]; nuclear speck [GO:0016607]; nucleoplasm [GO:0005654]; nucleus [GO:0005634]; paraspeckles [GO:0042382]; RNA polymerase II transcription regulator complex [GO:0090575]	activation of innate immune response [GO:0002218]; alternative mRNA splicing, via spliceosome [GO:0000380]; cellular response to DNA damage stimulus [GO:0006974]; chromosome organization [GO:0051276]; dendritic transport of messenger ribonucleoprotein complex [GO:0098963]; double-strand break repair via homologous recombination [GO:0000724]; histone H3 deacetylation [GO:0070932]; innate immune re…	chromatin binding [GO:0003682]; DNA binding [GO:0003677]; histone deacetylase binding [GO:0042826]; protein homodimerization activity [GO:0042803]; RNA binding [GO:0003723]; transcription cis-regulatory region binding [GO:0000976]	SUBCELLULAR LOCATION: Nucleus speckle {ECO:0000250|UniProtKB:P23246}. Nucleus matrix {ECO:0000269|PubMed:21680841}. Cytoplasm {ECO:0000250|UniProtKB:P23246}. Note=Predominantly in nuclear matrix. {ECO:0000250|UniProtKB:P23246}.
Q61550	Q61550	Rad21	NA	NA	NA	NA	18.4305	17.4407	10.8763	10.8763	13.3704	17.3504	10.2882	10.2882	Rad21	#NUM!	NA	NA	NA	NA	17.9356	7.05931	0.000265649	0.000439725	177	15.3604	5.07221	0.0451467	0.0604326	189	Q61550	RAD21_MOUSE	Rad21 Hr21 Scc1	FUNCTION: [Double-strand-break repair protein rad21 homolog]: As a member of the cohesin complex, involved in sister chromatid cohesion from the time of DNA replication in S phase to their segregation in mitosis, a function that is essential for proper chromosome segregation, post-replicative DNA repair, and the prevention of inappropriate recombination between repetitive regions. The cohesin com…	chromatin [GO:0000785]; chromosome, centromeric region [GO:0000775]; cohesin complex [GO:0008278]; condensed nuclear chromosome [GO:0000794]; cytosol [GO:0005829]; nuclear matrix [GO:0016363]; nuclear meiotic cohesin complex [GO:0034991]; nuclear mitotic cohesin complex [GO:0034990]; nucleoplasm [GO:0005654]; nucleus [GO:0005634]; synaptonemal complex [GO:0000795]	apoptotic process [GO:0006915]; cell division [GO:0051301]; mitotic sister chromatid cohesion [GO:0007064]; negative regulation of G2/M transition of mitotic cell cycle [GO:0010972]; negative regulation of mitotic metaphase/anaphase transition [GO:0045841]; positive regulation of sister chromatid cohesion [GO:0045876]; protein localization to chromatin [GO:0071168]; regulation of transcription by…	chromatin binding [GO:0003682]	SUBCELLULAR LOCATION: [Double-strand-break repair protein rad21 homolog]: Nucleus {ECO:0000269|PubMed:10375619}. Chromosome {ECO:0000269|PubMed:10375619}. Chromosome, centromere {ECO:0000250|UniProtKB:O60216}. Note=Associates with chromatin. Before prophase, scattered along chromosome arms. During prophase and prometaphase, most cohesins dissociate from the arms of condensing chromosome, possibly…
Q9CQV8	Q9CQV8-2;Q9CQV8	Ywhab	NA	NA	NA	NA	16.9487	17.5487	10.8763	10.8763	15.7361	14.9799	10.2882	10.2882	Ywhab	#NUM!	NA	NA	NA	NA	17.2487	6.3724	8.96991e-05	0.000204143	218	15.358	5.06984	0.000472465	0.00146035	190	Q9CQV8	1433B_MOUSE	Ywhab	FUNCTION: Adapter protein implicated in the regulation of a large spectrum of both general and specialized signaling pathways. Binds to a large number of partners, usually by recognition of a phosphoserine or phosphothreonine motif. Binding generally results in the modulation of the activity of the binding partner. Negative regulator of osteogenesis. Blocks the nuclear translocation of the phosph…	cytoplasm [GO:0005737]; cytosol [GO:0005829]; melanosome [GO:0042470]; nucleus [GO:0005634]; perinuclear region of cytoplasm [GO:0048471]; protein-containing complex [GO:0032991]; transcription repressor complex [GO:0017053]	cellular protein localization [GO:0034613]; cytoplasmic sequestering of protein [GO:0051220]; negative regulation of G protein-coupled receptor signaling pathway [GO:0045744]; negative regulation of protein dephosphorylation [GO:0035308]; negative regulation of transcription, DNA-templated [GO:0045892]; positive regulation of catalytic activity [GO:0043085]; protein targeting [GO:0006605]; signal…	enzyme binding [GO:0019899]; histone deacetylase binding [GO:0042826]; identical protein binding [GO:0042802]; phosphoprotein binding [GO:0051219]; phosphoserine residue binding [GO:0050815]; protein-containing complex binding [GO:0044877]; protein C-terminus binding [GO:0008022]; protein domain specific binding [GO:0019904]; protein kinase inhibitor activity [GO:0004860]	SUBCELLULAR LOCATION: Cytoplasm {ECO:0000250|UniProtKB:P31946}. Melanosome {ECO:0000250|UniProtKB:P31946}.
Q9CQJ4	Q9CQJ4	Rnf2	NA	NA	NA	NA	17.2071	16.3645	10.8763	10.8763	16.2392	14.4582	10.2882	10.2882	Rnf2	#NUM!	NA	NA	NA	NA	16.7858	5.90954	0.00029291	0.000476494	246	15.3487	5.0605	0.00489679	0.00880904	191	Q9CQJ4	RING2_MOUSE	Rnf2 DinG Ring1b	FUNCTION: E3 ubiquitin-protein ligase that mediates monoubiquitination of 'Lys-119' of histone H2A (H2AK119Ub), thereby playing a central role in histone code and gene regulation (PubMed:15525528, PubMed:22325148, PubMed:28596365). H2AK119Ub gives a specific tag for epigenetic transcriptional repression and participates in X chromosome inactivation of female mammals (PubMed:15525528, PubMed:28596…	cytoplasm [GO:0005737]; euchromatin [GO:0000791]; heterochromatin [GO:0000792]; MLL1 complex [GO:0071339]; nuclear body [GO:0016604]; nucleoplasm [GO:0005654]; nucleus [GO:0005634]; PcG protein complex [GO:0031519]; PRC1 complex [GO:0035102]; sex chromatin [GO:0001739]; ubiquitin ligase complex [GO:0000151]	anterior/posterior axis specification [GO:0009948]; gastrulation with mouth forming second [GO:0001702]; gene expression [GO:0010467]; germ cell development [GO:0007281]; histone H2A-K119 monoubiquitination [GO:0036353]; histone H2A monoubiquitination [GO:0035518]; histone ubiquitination [GO:0016574]; mitotic cell cycle [GO:0000278]; negative regulation of DNA-binding transcription factor activit…	chromatin binding [GO:0003682]; RING-like zinc finger domain binding [GO:0071535]; ubiquitin protein ligase activity [GO:0061630]; zinc ion binding [GO:0008270]	SUBCELLULAR LOCATION: Nucleus {ECO:0000269|PubMed:12183370, ECO:0000269|PubMed:22325148, ECO:0000269|PubMed:24980959}. Cytoplasm {ECO:0000269|PubMed:24980959}. Chromosome {ECO:0000269|PubMed:12183370, ECO:0000269|PubMed:22325148}. Note=Enriched on inactive X chromosome (Xi) in female trophoblast stem (TS) cells as well as differentiating embryonic stem (ES) cells (PubMed:12183370). The enrichment…
Q9R1C7	Q9R1C7-2;Q9R1C7	Prpf40a	NA	NA	NA	NA	14.8671	14.4276	10.8763	10.8763	14.4997	16.1783	10.2882	10.2882	Prpf40a	#NUM!	NA	NA	NA	NA	14.6474	3.77108	0.000223242	0.000390673	399	15.339	5.05084	0.00415428	0.0076349	192	Q9R1C7	PR40A_MOUSE	Prpf40a Fbp11 Fnbp3	FUNCTION: Binds to WASL/N-WASP and suppresses its translocation from the nucleus to the cytoplasm, thereby inhibiting its cytoplasmic function. Plays a role in the regulation of cell morphology and cytoskeletal organization. Required in the control of cell shape and migration. May play a role in cytokinesis. May be involved in pre-mRNA splicing. {ECO:0000269|PubMed:14697212}.	nuclear matrix [GO:0016363]; nuclear speck [GO:0016607]; nucleus [GO:0005634]; U1 snRNP [GO:0005685]; U2-type prespliceosome [GO:0071004]	cell migration [GO:0016477]; cytoskeleton organization [GO:0007010]; mRNA cis splicing, via spliceosome [GO:0045292]; mRNA splicing, via spliceosome [GO:0000398]; regulation of cell shape [GO:0008360]; regulation of cytokinesis [GO:0032465]	proline-rich region binding [GO:0070064]; RNA binding [GO:0003723]	SUBCELLULAR LOCATION: Nucleus speckle. Nucleus matrix. Note=Colocalizes with AKAP8L in the nuclear matrix.
O08583	O08583-2;Q9JJW6-2;O08583;Q9JJW6	Alyref;Alyref2	NA	NA	NA	NA	18.0518	17.295	10.8763	10.8763	NA	16.7001	NA	NA	Alyref	#NUM!	NA	NA	NA	NA	17.6734	6.79709	0.000137682	0.000276561	193	16.7001	NA	NA	NA	NA	O08583	THOC4_MOUSE	Alyref Aly Ref1 Refbp1 THOC4	FUNCTION: Export adapter involved in nuclear export of spliced and unspliced mRNA. Binds mRNA which is thought to be transferred to the NXF1-NXT1 heterodimer for export (TAP/NFX1 pathway) (PubMed:9119228, PubMed:10786854, PubMed:11158589). Component of the TREX complex which is thought to couple mRNA transcription, processing and nuclear export, and specifically associates with spliced mRNA and n…	catalytic step 2 spliceosome [GO:0071013]; cytoplasm [GO:0005737]; nuclear speck [GO:0016607]; nucleus [GO:0005634]; transcription export complex [GO:0000346]	mRNA export from nucleus [GO:0006406]; mRNA processing [GO:0006397]; positive regulation of DNA-templated transcription, elongation [GO:0032786]; regulation of DNA recombination [GO:0000018]; replication fork processing [GO:0031297]; RNA export from nucleus [GO:0006405]; RNA splicing [GO:0008380]; viral mRNA export from host cell nucleus [GO:0046784]	C5-methylcytidine-containing RNA binding [GO:0062153]; mRNA binding [GO:0003729]; RNA binding [GO:0003723]; single-stranded DNA binding [GO:0003697]	SUBCELLULAR LOCATION: Nucleus {ECO:0000269|PubMed:9119228}. Nucleus speckle {ECO:0000250|UniProtKB:Q86V81}. Cytoplasm {ECO:0000269|PubMed:9119228}. Note=Colocalizes with the core EJC, ALYREF/THOC4, NXF1 and DDX39B in the nucleus and nuclear speckles. Localizes to regions surrounding nuclear speckles known as perispeckles in which TREX complex assembly seems to occur. Travels to the cytoplasm as p…
P34022	P34022	Ranbp1	NA	NA	NA	NA	NA	16.2434	NA	NA	14.741	15.9148	10.2882	10.2882	Ranbp1	#NUM!	NA	NA	NA	NA	16.2434	NA	NA	NA	NA	15.3279	5.03971	0.00151935	0.00351413	193	P34022	RANG_MOUSE	Ranbp1 Htf9-a Htf9a	FUNCTION: Plays a role in RAN-dependent nucleocytoplasmic transport. Alleviates the TNPO1-dependent inhibition of RAN GTPase activity and mediates the dissociation of RAN from proteins involved in transport into the nucleus (PubMed:9428644). Induces a conformation change in the complex formed by XPO1 and RAN that triggers the release of the nuclear export signal of cargo proteins (By similarity).…	axon cytoplasm [GO:1904115]; centrosome [GO:0005813]; cytoplasm [GO:0005737]; cytosol [GO:0005829]; nuclear pore [GO:0005643]; nucleus [GO:0005634]; plasma membrane bounded cell projection cytoplasm [GO:0032838]	cellular response to leptomycin B [GO:0072750]; intracellular transport [GO:0046907]; positive regulation of mitotic centrosome separation [GO:0046604]; positive regulation of neuron projection development [GO:0010976]; spindle organization [GO:0007051]	GDP-dissociation inhibitor activity [GO:0005092]; GTPase activator activity [GO:0005096]	NA
P70372	P70372	Elavl1	NA	13.3735	NA	NA	18.0561	17.2441	10.8763	10.8763	NA	NA	NA	NA	Elavl1	13.3735	NA	NA	NA	NA	17.6501	6.77381	0.000170067	0.000326021	195	#NUM!	NA	NA	NA	NA	P70372	ELAV1_MOUSE	Elavl1 Elra Hua	FUNCTION: RNA-binding protein that binds to the 3'-UTR region of mRNAs and increases their stability. Involved in embryonic stem cells (ESCs) differentiation: preferentially binds mRNAs that are not methylated by N6-methyladenosine (m6A), stabilizing them, promoting ESCs differentiation (PubMed:24394384). Binds to poly-U elements and AU-rich elements (AREs) in the 3'-UTR of target mRNAs. Binds av…	cytoplasm [GO:0005737]; cytoplasmic stress granule [GO:0010494]; cytoplasmic vesicle [GO:0031410]; cytosol [GO:0005829]; endoplasmic reticulum [GO:0005783]; glutamatergic synapse [GO:0098978]; nucleoplasm [GO:0005654]; nucleus [GO:0005634]; postsynapse [GO:0098794]; ribonucleoprotein complex [GO:1990904]	3'-UTR-mediated mRNA stabilization [GO:0070935]; mRNA stabilization [GO:0048255]; negative regulation of gene silencing by miRNA [GO:0060965]; positive regulation of translation [GO:0045727]; posttranscriptional gene silencing [GO:0016441]; protein homooligomerization [GO:0051260]; protein import into nucleus [GO:0006606]; regulation of stem cell population maintenance [GO:2000036]	double-stranded RNA binding [GO:0003725]; miRNA binding [GO:0035198]; mRNA 3'-UTR AU-rich region binding [GO:0035925]; mRNA 3'-UTR binding [GO:0003730]; mRNA binding [GO:0003729]; protein homodimerization activity [GO:0042803]; protein kinase binding [GO:0019901]; RNA binding [GO:0003723]	SUBCELLULAR LOCATION: Cytoplasm {ECO:0000269|PubMed:9763509}. Nucleus {ECO:0000269|PubMed:9763509}. Cytoplasm, Stress granule {ECO:0000269|PubMed:27616329}. Note=Translocates into the cytoplasm following phosphorylation by MAPKAPK2. Likewise, phosphorylation by PRKCD promotes translocation from the nucleus into the cytoplasm, where it is associated with free and cytoskeleton-bound polysomes (By s…
Q9R0P9	Q9R0P9	Uchl1	NA	NA	NA	NA	18.8525	19.4764	10.8763	10.8763	15.9128	14.7295	10.2882	10.2882	Uchl1	#NUM!	NA	NA	NA	NA	19.1645	8.28817	4.27451e-05	0.000136297	108	15.3211	5.03297	0.00156001	0.00352048	194	Q9R0P9	UCHL1_MOUSE	Uchl1	FUNCTION: Ubiquitin-protein hydrolase involved both in the processing of ubiquitin precursors and of ubiquitinated proteins (Probable). This enzyme is a thiol protease that recognizes and hydrolyzes a peptide bond at the C-terminal glycine of ubiquitin (PubMed:12913066). Also binds to free monoubiquitin and may prevent its degradation in lysosomes (PubMed:12913066). The homodimer may have ATP-ind…	axon [GO:0030424]; axon cytoplasm [GO:1904115]; cytoplasm [GO:0005737]; cytosol [GO:0005829]; endoplasmic reticulum membrane [GO:0005789]; myelin sheath [GO:0043209]; neuronal cell body [GO:0043025]; neuron projection terminus [GO:0044306]; nucleoplasm [GO:0005654]; plasma membrane [GO:0005886]	adult walking behavior [GO:0007628]; axonal transport of mitochondrion [GO:0019896]; axonogenesis [GO:0007409]; axon target recognition [GO:0007412]; cell population proliferation [GO:0008283]; cellular response to xenobiotic stimulus [GO:0071466]; eating behavior [GO:0042755]; muscle cell development [GO:0055001]; negative regulation of MAP kinase activity [GO:0043407]; neuromuscular process [GO…	alpha-2A adrenergic receptor binding [GO:0031694]; cysteine-type endopeptidase activity [GO:0004197]; ligase activity [GO:0016874]; omega peptidase activity [GO:0008242]; thiol-dependent deubiquitinase [GO:0004843]; ubiquitin binding [GO:0043130]; ubiquitin protein ligase binding [GO:0031625]	SUBCELLULAR LOCATION: Cytoplasm {ECO:0000269|PubMed:12913066}. Endoplasmic reticulum membrane {ECO:0000250}; Lipid-anchor {ECO:0000250}.
P84089	P84089	Erh	17.7115	NA	NA	NA	21.6211	21.5802	10.8763	10.8763	20.0385	19.9623	15.0121	NA	Erh	17.7115	NA	NA	NA	NA	21.6007	10.7244	1.06911e-06	5.43902e-05	27	20.0004	4.9883	0.00157762	0.00352889	23	P84089	ERH_MOUSE	Erh	FUNCTION: May have a role in the cell cycle.	membrane [GO:0016020]; methylosome [GO:0034709]; midbody [GO:0030496]; nucleus [GO:0005634]	cell cycle [GO:0007049]; osteoblast differentiation [GO:0001649]	methyl-CpG binding [GO:0008327]	SUBCELLULAR LOCATION: Nucleus {ECO:0000250|UniProtKB:P84090}.
Q6IRU2	Q6IRU2	Tpm4	NA	NA	13.964	13.978	16.8045	18.3265	10.8763	10.8763	15.6674	14.6155	13.6297	NA	Tpm4	#NUM!	NA	NA	NA	NA	17.5655	6.68923	0.00115687	0.00154473	198	15.1415	1.51175	0.138664	0.167184	NA	Q6IRU2	TPM4_MOUSE	Tpm4	FUNCTION: Binds to actin filaments in muscle and non-muscle cells. Plays a central role, in association with the troponin complex, in the calcium dependent regulation of vertebrate striated muscle contraction. Smooth muscle contraction is regulated by interaction with caldesmon. In non-muscle cells is implicated in stabilizing cytoskeleton actin filaments. Binds calcium. {ECO:0000250|UniProtKB:P0…	actin cytoskeleton [GO:0015629]; actin filament [GO:0005884]; cortical cytoskeleton [GO:0030863]; cytoplasm [GO:0005737]; podosome [GO:0002102]; stress fiber [GO:0001725]	actin filament organization [GO:0007015]; muscle contraction [GO:0006936]	actin filament binding [GO:0051015]; identical protein binding [GO:0042802]; metal ion binding [GO:0046872]; protein heterodimerization activity [GO:0046982]; protein homodimerization activity [GO:0042803]	SUBCELLULAR LOCATION: Cytoplasm, cytoskeleton {ECO:0000250|UniProtKB:P09495}. Note=Associates with F-actin stress fibers. {ECO:0000250|UniProtKB:P09495}.
Q9R0P4	Q9R0P4	Smap	NA	NA	NA	NA	17.3825	17.6047	10.8763	10.8763	NA	NA	NA	NA	Smap	#NUM!	NA	NA	NA	NA	17.4936	6.61735	1.08392e-05	6.2737e-05	199	#NUM!	NA	NA	NA	NA	Q9R0P4	SMAP_MOUSE	Smap Sid2057	NA	NA	NA	NA	NA
Q91W39	Q91W39	Ncoa5	13.2243	NA	NA	NA	17.4933	17.4891	10.8763	10.8763	14.7753	NA	NA	NA	Ncoa5	13.2243	NA	NA	NA	NA	17.4912	6.61494	4.90633e-06	5.43902e-05	200	14.7753	NA	NA	NA	NA	Q91W39	NCOA5_MOUSE	Ncoa5	FUNCTION: Nuclear receptor coregulator that can have both coactivator and corepressor functions. Interacts with nuclear receptors for steroids (ESR1 and ESR2) independently of the steroid binding domain (AF-2) of the ESR receptors, and with the orphan nuclear receptor NR1D2. Involved in the coactivation of nuclear steroid receptors (ER) as well as the corepression of MYC in response to 17-beta-es…	actin cytoskeleton [GO:0015629]; nucleoplasm [GO:0005654]	glucose homeostasis [GO:0042593]; negative regulation of insulin receptor signaling pathway [GO:0046627]	chromatin binding [GO:0003682]	SUBCELLULAR LOCATION: Nucleus {ECO:0000269|PubMed:24268775}.
Q6PDG5	Q6PDG5-2;Q6PDG5	Smarcc2	NA	NA	NA	NA	17.712	17.2274	10.8763	10.8763	NA	16.1245	NA	NA	Smarcc2	#NUM!	NA	NA	NA	NA	17.4697	6.5934	4.67528e-05	0.000142646	201	16.1245	NA	NA	NA	NA	Q6PDG5	SMRC2_MOUSE	Smarcc2 Baf170	FUNCTION: Involved in transcriptional activation and repression of select genes by chromatin remodeling (alteration of DNA-nucleosome topology). Component of SWI/SNF chromatin remodeling complexes that carry out key enzymatic activities, changing chromatin structure by altering DNA-histone contacts within a nucleosome in an ATP-dependent manner. Can stimulate the ATPase activity of the catalytic …	nBAF complex [GO:0071565]; npBAF complex [GO:0071564]; nucleoplasm [GO:0005654]; SWI/SNF complex [GO:0016514]	chromatin remodeling [GO:0006338]; negative regulation of transcription, DNA-templated [GO:0045892]; negative regulation of transcription by RNA polymerase II [GO:0000122]; nervous system development [GO:0007399]; nucleosome disassembly [GO:0006337]; positive regulation of transcription, DNA-templated [GO:0045893]; regulation of transcription by RNA polymerase II [GO:0006357]	chromatin binding [GO:0003682]; histone binding [GO:0042393]	SUBCELLULAR LOCATION: Nucleus.
Q3TKT4	Q3TKT4;Q3TKT4-2	Smarca4	NA	NA	NA	11.8452	17.0155	15.9046	10.8763	10.8763	14.6524	15.8905	10.2882	10.2882	Smarca4	#NUM!	NA	NA	NA	NA	16.4601	5.58379	0.000790631	0.00110354	273	15.2714	4.98326	0.00182479	0.0039467	195	Q3TKT4	SMCA4_MOUSE	Smarca4 Baf190a Brg1 Snf2b Snf2l4	FUNCTION: Involved in transcriptional activation and repression of select genes by chromatin remodeling (alteration of DNA-nucleosome topology). Component of SWI/SNF chromatin remodeling complexes that carry out key enzymatic activities, changing chromatin structure by altering DNA-histone contacts within a nucleosome in an ATP-dependent manner. Component of the CREST-BRG1 complex, a multiprotein…	chromatin [GO:0000785]; euchromatin [GO:0000791]; heterochromatin [GO:0000792]; nBAF complex [GO:0071565]; npBAF complex [GO:0071564]; nucleus [GO:0005634]; perichromatin fibrils [GO:0005726]; SWI/SNF complex [GO:0016514]	aorta development [GO:0035904]; aortic smooth muscle cell differentiation [GO:0035887]; blastocyst growth [GO:0001832]; blastocyst hatching [GO:0001835]; blood vessel development [GO:0001568]; cell morphogenesis [GO:0000902]; chromatin remodeling [GO:0006338]; coronary vasculature development [GO:0060976]; definitive erythrocyte differentiation [GO:0060318]; DNA methylation-dependent heterochroma…	androgen receptor binding [GO:0050681]; ATP binding [GO:0005524]; ATP-dependent activity, acting on DNA [GO:0008094]; ATP hydrolysis activity [GO:0016887]; chromatin binding [GO:0003682]; DNA binding [GO:0003677]; DNA polymerase binding [GO:0070182]; helicase activity [GO:0004386]; lysine-acetylated histone binding [GO:0070577]; p53 binding [GO:0002039]; protein-containing complex binding [GO:004…	SUBCELLULAR LOCATION: Nucleus {ECO:0000255|PROSITE-ProRule:PRU00549, ECO:0000269|PubMed:26138476}. Note=Colocalizes with long non-coding RNA Evf2 in nuclear RNA clouds. {ECO:0000269|PubMed:26138476}.
Q8C854	Q8C854-1;Q8C854-2;Q8C854-3;Q8C854	Myef2	NA	NA	NA	NA	17.9365	16.9775	10.8763	10.8763	NA	NA	NA	NA	Myef2	#NUM!	NA	NA	NA	NA	17.457	6.58068	0.000302857	0.000488936	203	#NUM!	NA	NA	NA	NA	Q8C854	MYEF2_MOUSE	Myef2 Kiaa1341 Mef2	FUNCTION: Transcriptional repressor of the myelin basic protein gene (MBP). Binds to the proximal MB1 element 5'-TTGTCC-3' of the MBP promoter. Its binding to MB1 and function are inhibited by PURA. {ECO:0000269|PubMed:7534248, ECO:0000269|PubMed:7539003, ECO:0000269|PubMed:9282330}.	cytoplasm [GO:0005737]; nucleus [GO:0005634]; post-mRNA release spliceosomal complex [GO:0071014]; ribonucleoprotein complex [GO:1990904]	negative regulation of transcription by RNA polymerase II [GO:0000122]; regulation of mRNA stability involved in response to oxidative stress [GO:2000815]	DNA-binding transcription repressor activity, RNA polymerase II-specific [GO:0001227]; mRNA binding [GO:0003729]; RNA polymerase II cis-regulatory region sequence-specific DNA binding [GO:0000978]; single-stranded DNA binding [GO:0003697]	SUBCELLULAR LOCATION: Nucleus.
Q7TMK9	Q7TMK9-2;Q7TMK9	Syncrip	14.2564	15.4186	NA	14.3546	17.7717	17.1406	10.8763	10.8763	16.0833	15.2277	NA	14.0157	Syncrip	14.8375	0.482889	0.544947	0.592593	NA	17.4562	6.57988	9.25821e-05	0.000206632	204	15.6555	1.63979	0.0883874	0.111716	NA	Q7TMK9	HNRPQ_MOUSE	Syncrip Hnrpq Nsap1 Nsap1l	FUNCTION: Heterogeneous nuclear ribonucleoprotein (hnRNP) implicated in mRNA processing mechanisms. Component of the CRD-mediated complex that promotes MYC mRNA stability. Isoform 1 and isoform 2 are associated in vitro with pre-mRNA, splicing intermediates and mature mRNA protein complexes. Isoform 1 binds to apoB mRNA AU-rich sequences (By similarity). Isoform 1 is part of the APOB mRNA editoso…	catalytic step 2 spliceosome [GO:0071013]; CRD-mediated mRNA stability complex [GO:0070937]; cytoplasm [GO:0005737]; endoplasmic reticulum [GO:0005783]; GAIT complex [GO:0097452]; histone pre-mRNA 3'end processing complex [GO:0071204]; membrane [GO:0016020]; neuronal cell body [GO:0043025]; nucleoplasm [GO:0005654]; nucleus [GO:0005634]; proximal dendrite [GO:1990635]; ribonucleoprotein complex […	cellular response to interferon-gamma [GO:0071346]; CRD-mediated mRNA stabilization [GO:0070934]; mRNA processing [GO:0006397]; negative regulation of mRNA modification [GO:0090367]; negative regulation of translation [GO:0017148]; positive regulation of translation [GO:0045727]; RNA splicing [GO:0008380]	mRNA 3'-UTR binding [GO:0003730]; mRNA 5'-UTR binding [GO:0048027]; mRNA binding [GO:0003729]; poly(A) binding [GO:0008143]; RNA binding [GO:0003723]	SUBCELLULAR LOCATION: Nucleus {ECO:0000269|PubMed:10734137, ECO:0000269|PubMed:11994298}. Nucleus, nucleoplasm {ECO:0000250|UniProtKB:O43390}. Microsome {ECO:0000269|PubMed:11994298}. Cytoplasm {ECO:0000269|PubMed:10734137}. Note=Localized in cytoplasmic mRNP granules containing untranslated mRNAs (By similarity). Isoforms 1 and 2 are expressed predominantly in the nucleoplasm. According to PubMe…
Q64127	Q64127-2;Q64127	Trim24	12.2976	12.4036	9.74255	9.74255	16.1037	15.5379	10.8763	10.8763	15.2951	15.2361	10.2882	10.2882	Trim24	12.3506	2.60806	0.000225365	0.0007868	130	15.8208	4.94449	0.000173654	0.000331013	321	15.2656	4.97743	5.13944e-05	0.000368005	196	Q64127	TIF1A_MOUSE	Trim24 Tif1 Tif1a	FUNCTION: Transcriptional coactivator that interacts with numerous nuclear receptors and coactivators and modulates the transcription of target genes. Interacts with chromatin depending on histone H3 modifications, having the highest affinity for histone H3 that is both unmodified at 'Lys-4' (H3K4me0) and acetylated at 'Lys-23' (H3K23ac) (By similarity). Has E3 protein-ubiquitin ligase activity. …	cytoplasm [GO:0005737]; euchromatin [GO:0000791]; nucleoplasm [GO:0005654]; nucleus [GO:0005634]; perichromatin fibrils [GO:0005726]	calcium ion homeostasis [GO:0055074]; cellular response to estrogen stimulus [GO:0071391]; negative regulation of cell population proliferation [GO:0008285]; negative regulation of transcription, DNA-templated [GO:0045892]; positive regulation of gene expression [GO:0010628]; positive regulation of transcription, DNA-templated [GO:0045893]; protein autophosphorylation [GO:0046777]; protein catabo…	chromatin binding [GO:0003682]; estrogen response element binding [GO:0034056]; lysine-acetylated histone binding [GO:0070577]; nuclear receptor binding [GO:0016922]; p53 binding [GO:0002039]; protein kinase activity [GO:0004672]; sequence-specific DNA binding [GO:0043565]; transcription coactivator activity [GO:0003713]; ubiquitin protein ligase activity [GO:0061630]; ubiquitin-protein transfera…	SUBCELLULAR LOCATION: Nucleus. Cytoplasm. Note=Detected in the cytoplasm of the zygote. Translocates into the pronucleus at the time of genome activation. Colocalizes with sites of active transcription.
Q64511	Q64511	Top2b	NA	11.1789	NA	11.7484	17.1687	16.8931	10.8763	10.8763	15.4333	15.075	10.2882	10.2882	Top2b	11.1789	-0.569593	0.280752	0.33346	NA	17.0309	6.1546	1.85994e-05	8.59293e-05	231	15.2541	4.96597	0.000120745	0.000575579	197	Q64511	TOP2B_MOUSE	Top2b	FUNCTION: Key decatenating enzyme that alters DNA topology by binding to two double-stranded DNA molecules, generating a double-stranded break in one of the strands, passing the intact strand through the broken strand, and religating the broken strand. {ECO:0000250|UniProtKB:Q02880}.	cytosol [GO:0005829]; nucleolus [GO:0005730]; nucleoplasm [GO:0005654]; nucleus [GO:0005634]; ribonucleoprotein complex [GO:1990904]	axonogenesis [GO:0007409]; DNA topological change [GO:0006265]; forebrain development [GO:0030900]; neuron migration [GO:0001764]; positive regulation of single stranded viral RNA replication via double stranded DNA intermediate [GO:0045870]; resolution of meiotic recombination intermediates [GO:0000712]; sister chromatid segregation [GO:0000819]	ATP binding [GO:0005524]; chromatin binding [GO:0003682]; DNA binding [GO:0003677]; DNA topoisomerase activity [GO:0003916]; DNA topoisomerase type II (double strand cut, ATP-hydrolyzing) activity [GO:0003918]; enzyme binding [GO:0019899]; histone deacetylase binding [GO:0042826]; metal ion binding [GO:0046872]; protein C-terminus binding [GO:0008022]; protein heterodimerization activity [GO:0046…	SUBCELLULAR LOCATION: Nucleus, nucleolus {ECO:0000250|UniProtKB:Q02880}. Nucleus, nucleoplasm {ECO:0000250|UniProtKB:Q02880}. Nucleus {ECO:0000250|UniProtKB:Q02880}.
Q8K310	Q8K310	Matr3	14.4083	14.9859	9.74255	9.74255	19.8357	18.4032	10.8763	10.8763	15.7172	14.6824	10.2882	10.2882	Matr3	14.6971	4.95455	0.000162034	0.00060839	95	19.1195	8.24316	0.000495128	0.000740289	114	15.1998	4.91166	0.00116713	0.00287554	198	Q8K310	MATR3_MOUSE	Matr3	FUNCTION: May play a role in transcription or may interact with other nuclear matrix proteins to form the internal fibrogranular network. In association with the SFPQ-NONO heteromer may play a role in nuclear retention of defective RNAs (By similarity). {ECO:0000250}.; FUNCTION: May play a role in transcription or may interact with other nuclear matrix proteins to form the internal fibrogranular …	cytoplasm [GO:0005737]; nuclear matrix [GO:0016363]; nucleus [GO:0005634]	activation of innate immune response [GO:0002218]; blastocyst formation [GO:0001825]; heart valve development [GO:0003170]; innate immune response [GO:0045087]; posttranscriptional regulation of gene expression [GO:0010608]; ventricular septum development [GO:0003281]	identical protein binding [GO:0042802]; miRNA binding [GO:0035198]; RNA binding [GO:0003723]; zinc ion binding [GO:0008270]	SUBCELLULAR LOCATION: Nucleus matrix {ECO:0000255|PROSITE-ProRule:PRU00130}.
Q61881	Q61881	Mcm7	NA	NA	NA	NA	17.3219	17.4677	10.8763	10.8763	NA	15.9103	NA	NA	Mcm7	#NUM!	NA	NA	NA	NA	17.3948	6.51853	7.59862e-06	5.64073e-05	207	15.9103	NA	NA	NA	NA	Q61881	MCM7_MOUSE	Mcm7 Cdc47 Mcmd7	FUNCTION: Acts as component of the MCM2-7 complex (MCM complex) which is the putative replicative helicase essential for 'once per cell cycle' DNA replication initiation and elongation in eukaryotic cells. The active ATPase sites in the MCM2-7 ring are formed through the interaction surfaces of two neighboring subunits such that a critical structure of a conserved arginine finger motif is provide…	CMG complex [GO:0071162]; cytosol [GO:0005829]; MCM complex [GO:0042555]; nucleoplasm [GO:0005654]; nucleus [GO:0005634]	cell cycle [GO:0007049]; cell population proliferation [GO:0008283]; cellular response to DNA damage stimulus [GO:0006974]; cellular response to epidermal growth factor stimulus [GO:0071364]; cellular response to xenobiotic stimulus [GO:0071466]; DNA replication initiation [GO:0006270]; DNA strand elongation involved in DNA replication [GO:0006271]; DNA unwinding involved in DNA replication [GO:0…	ATP binding [GO:0005524]; ATP hydrolysis activity [GO:0016887]; DNA helicase activity [GO:0003678]; single-stranded DNA binding [GO:0003697]	SUBCELLULAR LOCATION: Nucleus {ECO:0000250|UniProtKB:Q91876}. Chromosome {ECO:0000250|UniProtKB:Q91876}. Note=Associated with chromatin before the formation of nuclei and detaches from it as DNA replication progresses. {ECO:0000250|UniProtKB:Q91876}.
Q8BMJ3	Q8BMJ3;Q60872	Eif1ax;Eif1a	NA	NA	NA	NA	17.1774	17.5628	10.8763	10.8763	NA	16.7954	NA	NA	Eif1ax	#NUM!	NA	NA	NA	NA	17.3701	6.4938	2.91917e-05	0.000107134	208	16.7954	NA	NA	NA	NA	Q8BMJ3	IF1AX_MOUSE	Eif1ax Eif1ay	FUNCTION: Seems to be required for maximal rate of protein biosynthesis. Enhances ribosome dissociation into subunits and stabilizes the binding of the initiator Met-tRNA(I) to 40 S ribosomal subunits (By similarity). {ECO:0000250}.	cytoplasm [GO:0005737]	translational initiation [GO:0006413]	translation initiation factor activity [GO:0003743]	NA
P62908	P62908	Rps3	13.3501	NA	NA	NA	17.5809	17.1555	10.8763	10.8763	NA	15.1067	NA	NA	Rps3	13.3501	NA	NA	NA	NA	17.3682	6.4919	3.62428e-05	0.000120492	209	15.1067	NA	NA	NA	NA	P62908	RS3_MOUSE	Rps3	FUNCTION: Involved in translation as a component of the 40S small ribosomal subunit (By similarity). Has endonuclease activity and plays a role in repair of damaged DNA (PubMed:7775413). Cleaves phosphodiester bonds of DNAs containing altered bases with broad specificity and cleaves supercoiled DNA more efficiently than relaxed DNA (By similarity). Displays high binding affinity for 7,8-dihydro-8…	cytoplasm [GO:0005737]; cytosol [GO:0005829]; cytosolic ribosome [GO:0022626]; cytosolic small ribosomal subunit [GO:0022627]; dendrite [GO:0030425]; endomembrane system [GO:0012505]; endoplasmic reticulum [GO:0005783]; mitochondrial inner membrane [GO:0005743]; mitochondrial matrix [GO:0005759]; mitotic spindle [GO:0072686]; NF-kappaB complex [GO:0071159]; nucleolus [GO:0005730]; nucleus [GO:000…	apoptotic process [GO:0006915]; cell division [GO:0051301]; cellular response to DNA damage stimulus [GO:0006974]; cellular response to hydrogen peroxide [GO:0070301]; cellular response to nerve growth factor stimulus [GO:1990090]; cellular response to reactive oxygen species [GO:0034614]; cellular response to tumor necrosis factor [GO:0071356]; chromosome segregation [GO:0007059]; DNA repair [GO…	class I DNA-(apurinic or apyrimidinic site) endonuclease activity [GO:0140078]; damaged DNA binding [GO:0003684]; DNA-(apurinic or apyrimidinic site) endonuclease activity [GO:0003906]; DNA binding [GO:0003677]; DNA-binding transcription factor binding [GO:0140297]; endodeoxyribonuclease activity [GO:0004520]; enzyme binding [GO:0019899]; Hsp70 protein binding [GO:0030544]; Hsp90 protein binding …	SUBCELLULAR LOCATION: Cytoplasm {ECO:0000269|PubMed:14988002}. Nucleus {ECO:0000269|PubMed:14988002}. Nucleus, nucleolus {ECO:0000250|UniProtKB:P23396}. Mitochondrion inner membrane {ECO:0000250|UniProtKB:P23396}; Peripheral membrane protein {ECO:0000250|UniProtKB:P23396}. Cytoplasm, cytoskeleton, spindle {ECO:0000250|UniProtKB:P23396}. Note=In normal cells, located mainly in the cytoplasm with s…
Q9R0P5	Q9R0P5	Dstn	NA	NA	NA	NA	17.1698	17.5576	10.8763	10.8763	15.9298	NA	NA	NA	Dstn	#NUM!	NA	NA	NA	NA	17.3637	6.48742	2.96821e-05	0.000107134	210	15.9298	NA	NA	NA	NA	Q9R0P5	DEST_MOUSE	Dstn Dsn Sid23	FUNCTION: Actin-depolymerizing protein. Severs actin filaments (F-actin) and binds to actin monomers (G-actin). Acts in a pH-independent manner.	actin cytoskeleton [GO:0015629]; cortical actin cytoskeleton [GO:0030864]; cytoplasm [GO:0005737]	actin filament depolymerization [GO:0030042]; actin filament fragmentation [GO:0030043]; actin filament severing [GO:0051014]; cell motility [GO:0048870]; positive regulation of actin filament depolymerization [GO:0030836]	actin filament binding [GO:0051015]	NA
Q8CHY6	Q8CHY6	Gatad2a	NA	NA	NA	NA	16.0537	15.302	10.8763	10.8763	15.1073	15.1991	10.2882	10.2882	Gatad2a	#NUM!	NA	NA	NA	NA	15.6778	4.80155	0.000410721	0.000632511	333	15.1532	4.865	5.77428e-05	0.000392465	200	Q8CHY6	P66A_MOUSE	Gatad2a	FUNCTION: Transcriptional repressor (By similarity). Enhances MBD2-mediated repression. Efficient repression requires the presence of GATAD2B (By similarity). {ECO:0000250|UniProtKB:Q86YP4}.	nuclear speck [GO:0016607]; nucleoplasm [GO:0005654]; nucleus [GO:0005634]; NuRD complex [GO:0016581]	anterior neuropore closure [GO:0021506]; blood vessel development [GO:0001568]; embryonic body morphogenesis [GO:0010172]; in utero embryonic development [GO:0001701]; negative regulation of transcription, DNA-templated [GO:0045892]; negative regulation of transcription by RNA polymerase II [GO:0000122]; neural fold formation [GO:0001842]; programmed cell death [GO:0012501]	metal ion binding [GO:0046872]; protein-macromolecule adaptor activity [GO:0030674]	SUBCELLULAR LOCATION: Nucleus speckle {ECO:0000250|UniProtKB:Q86YP4}. Note=Speckled nuclear localization requires both CR1 and CR2 regions. {ECO:0000250|UniProtKB:Q86YP4}.
E9Q7G0	E9Q7G0	Numa1	12.6951	12.9476	NA	11.5359	18.0077	17.9233	12.3684	13.8798	15.8196	17.1978	NA	11.6506	Numa1	12.8213	1.28542	0.0269719	0.0412877	125	17.9655	4.84141	0.00313115	0.00381686	175	16.5087	4.85807	0.0232122	0.0331603	133	E9Q7G0	NUMA1_MOUSE	Numa1	FUNCTION: Microtubule (MT)-binding protein that plays a role in the formation and maintenance of the spindle poles and the alignement and the segregation of chromosomes during mitotic cell division (PubMed:19255246, PubMed:24109598, PubMed:26765568). Functions to tether the minus ends of MTs at the spindle poles, which is critical for the establishment and maintenance of the spindle poles (PubMed…	cell cortex [GO:0005938]; cell cortex region [GO:0099738]; centrosome [GO:0005813]; chromosome [GO:0005694]; cortical microtubule [GO:0055028]; cytoplasmic microtubule bundle [GO:1905720]; cytosol [GO:0005829]; dendrite [GO:0030425]; extrinsic component of plasma membrane [GO:0019897]; Golgi membrane [GO:0000139]; lateral cell cortex [GO:0097575]; lateral plasma membrane [GO:0016328]; microtubule…	anastral spindle assembly [GO:0055048]; astral microtubule organization [GO:0030953]; cell division [GO:0051301]; chromosome segregation [GO:0007059]; establishment of mitotic spindle orientation [GO:0000132]; meiotic cell cycle [GO:0051321]; microtubule bundle formation [GO:0001578]; positive regulation of BMP signaling pathway [GO:0030513]; positive regulation of chromosome segregation [GO:0051…	disordered domain specific binding [GO:0097718]; dynein complex binding [GO:0070840]; microtubule binding [GO:0008017]; microtubule minus-end binding [GO:0051011]; microtubule plus-end binding [GO:0051010]; phosphatidylinositol binding [GO:0035091]; protein-containing complex binding [GO:0044877]; protein C-terminus binding [GO:0008022]; protein domain specific binding [GO:0019904]; tubulin bindi…	SUBCELLULAR LOCATION: Nucleus {ECO:0000269|PubMed:19255246}. Nucleus, nucleoplasm {ECO:0000250|UniProtKB:Q14980}. Nucleus matrix {ECO:0000250|UniProtKB:Q14980}. Chromosome {ECO:0000250|UniProtKB:Q14980}. Cytoplasm, cytoskeleton {ECO:0000269|PubMed:26765568}. Cytoplasm, cytoskeleton, microtubule organizing center, centrosome {ECO:0000250|UniProtKB:Q14980}. Cytoplasm, cytoskeleton, spindle pole {EC…
Q99L45	Q99L45	Eif2s2	13.1552	13.6149	9.74255	9.74255	15.9005	NA	NA	NA	14.7735	15.5046	10.2882	10.2882	Eif2s2	13.3851	3.64252	0.000279685	0.000941844	118	15.9005	NA	NA	NA	NA	15.1391	4.85088	0.000500829	0.00153407	201	Q99L45	IF2B_MOUSE	Eif2s2	FUNCTION: eIF-2 functions in the early steps of protein synthesis by forming a ternary complex with GTP and initiator tRNA. This complex binds to a 40S ribosomal subunit, followed by mRNA binding to form a 43S preinitiation complex. Junction of the 60S ribosomal subunit to form the 80S initiation complex is preceded by hydrolysis of the GTP bound to eIF-2 and release of an eIF-2-GDP binary comple…	cytoplasm [GO:0005737]; eukaryotic translation initiation factor 2 complex [GO:0005850]	formation of cytoplasmic translation initiation complex [GO:0001732]; formation of translation preinitiation complex [GO:0001731]; in utero embryonic development [GO:0001701]; male germ cell proliferation [GO:0002176]; male gonad development [GO:0008584]	metal ion binding [GO:0046872]; mRNA binding [GO:0003729]; translation initiation factor activity [GO:0003743]; translation initiation factor binding [GO:0031369]	NA
Q9D0B0	Q9D0B0	Srsf9	14.8155	14.5003	9.74255	9.74255	17.3605	17.2852	10.8763	10.8763	14.87	NA	NA	NA	Srsf9	14.6579	4.91537	5.51151e-05	0.000362385	96	17.3228	6.44656	5.97217e-06	5.43902e-05	213	14.87	NA	NA	NA	NA	Q9D0B0	SRSF9_MOUSE	Srsf9 Sfrs9	FUNCTION: Plays a role in constitutive splicing and can modulate the selection of alternative splice sites. Represses the splicing of MAPT/Tau exon 10 (By similarity). {ECO:0000250}.	nuclear speck [GO:0016607]; nucleolus [GO:0005730]; nucleoplasm [GO:0005654]	alternative mRNA splicing, via spliceosome [GO:0000380]; mRNA splicing, via spliceosome [GO:0000398]; negative regulation of mRNA splicing, via spliceosome [GO:0048025]; response to alkaloid [GO:0043279]; response to toxic substance [GO:0009636]	protein domain specific binding [GO:0019904]; RNA binding [GO:0003723]	SUBCELLULAR LOCATION: Nucleus {ECO:0000250}.
Q9D4H9	Q9D4H9-2;Q9D4H9-3;Q9D4H9	Phf14	NA	NA	NA	NA	15.7819	15.7832	10.8763	10.8763	14.7502	15.4924	10.2882	10.2882	Phf14	#NUM!	NA	NA	NA	NA	15.7826	4.90626	1.28464e-05	6.90121e-05	323	15.1213	4.83314	0.000525311	0.0015947	202	Q9D4H9	PHF14_MOUSE	Phf14	NA	MOZ/MORF histone acetyltransferase complex [GO:0070776]; nucleus [GO:0005634]	histone H3-K14 acetylation [GO:0044154]; lung alveolus development [GO:0048286]; negative regulation of cell population proliferation [GO:0008285]; negative regulation of mesenchymal cell proliferation [GO:0072201]; negative regulation of mesenchymal cell proliferation involved in lung development [GO:2000791]; negative regulation of platelet-derived growth factor receptor-alpha signaling pathway…	histone binding [GO:0042393]; metal ion binding [GO:0046872]	NA
P70296	P70296	Pebp1	NA	NA	NA	NA	16.4915	18.0287	10.8763	10.8763	NA	NA	NA	NA	Pebp1	#NUM!	NA	NA	NA	NA	17.2601	6.38382	0.00138192	0.0017934	216	#NUM!	NA	NA	NA	NA	P70296	PEBP1_MOUSE	Pebp1 Pbp Pebp	FUNCTION: Binds ATP, opioids and phosphatidylethanolamine. Has lower affinity for phosphatidylinositol and phosphatidylcholine. Serine protease inhibitor which inhibits thrombin, neuropsin and chymotrypsin but not trypsin, tissue type plasminogen activator and elastase. Inhibits the kinase activity of RAF1 by inhibiting its activation and by dissociating the RAF1/MEK complex and acting as a compe…	apical part of cell [GO:0045177]; axon terminus [GO:0043679]; cell surface [GO:0009986]; cytoplasm [GO:0005737]; extracellular space [GO:0005615]; Golgi apparatus [GO:0005794]; mitochondrial outer membrane [GO:0005741]; mitochondrion [GO:0005739]; myelin sheath [GO:0043209]; neuronal cell body [GO:0043025]; neuron projection [GO:0043005]; rough endoplasmic reticulum [GO:0005791]; synaptic vesicle…	MAPK cascade [GO:0000165]; negative regulation of MAPK cascade [GO:0043409]; negative regulation of protein phosphorylation [GO:0001933]; positive regulation of acetylcholine metabolic process [GO:0060409]; positive regulation of cAMP-mediated signaling [GO:0043950]; positive regulation of mitotic nuclear division [GO:0045840]; regulation of neurotransmitter levels [GO:0001505]; regulation of the…	ATP binding [GO:0005524]; enzyme binding [GO:0019899]; kinase binding [GO:0019900]; lipid binding [GO:0008289]; mitogen-activated protein kinase binding [GO:0051019]; protein kinase binding [GO:0019901]; receptor serine/threonine kinase binding [GO:0033612]; serine-type endopeptidase inhibitor activity [GO:0004867]; signaling receptor binding [GO:0005102]	SUBCELLULAR LOCATION: Cytoplasm.
Q8CCS6	Q8CCS6-2;Q8CCS6	Pabpn1	14.3601	NA	NA	NA	17.3269	17.193	10.8763	10.8763	NA	15.5318	NA	NA	Pabpn1	14.3601	NA	NA	NA	NA	17.2599	6.38362	7.69191e-06	5.64073e-05	217	15.5318	NA	NA	NA	NA	Q8CCS6	PABP2_MOUSE	Pabpn1 Pab2 Pabp2	FUNCTION: Involved in the 3'-end formation of mRNA precursors (pre-mRNA) by the addition of a poly(A) tail of 200-250 nt to the upstream cleavage product. Stimulates poly(A) polymerase (PAPOLA) conferring processivity on the poly(A) tail elongation reaction and controls also the poly(A) tail length. Increases the affinity of poly(A) polymerase for RNA. Is also present at various stages of mRNA me…	cytoplasm [GO:0005737]; nuclear inclusion body [GO:0042405]; nuclear speck [GO:0016607]; nucleus [GO:0005634]; ribonucleoprotein complex [GO:1990904]	cellular response to lipopolysaccharide [GO:0071222]; MAPK cascade [GO:0000165]; mRNA polyadenylation [GO:0006378]; poly(A)+ mRNA export from nucleus [GO:0016973]; positive regulation of polynucleotide adenylyltransferase activity [GO:1904247]	poly(A) binding [GO:0008143]; protein self-association [GO:0043621]; RNA polymerase binding [GO:0070063]	SUBCELLULAR LOCATION: Cytoplasm {ECO:0000250|UniProtKB:Q86U42}. Nucleus {ECO:0000250|UniProtKB:Q86U42}. Nucleus speckle {ECO:0000250|UniProtKB:Q86U42}. Note=Localized in cytoplasmic mRNP granules containing untranslated mRNAs. Shuttles between the nucleus and the cytoplasm but predominantly found in the nucleus. Its nuclear import may involve the nucleocytoplasmic transport receptor transportin a…
P32067	P32067	Ssb	15.1001	14.6623	9.74255	9.74255	18.3885	18.2488	10.8763	10.8763	14.5685	15.6504	10.2882	10.2882	Ssb	14.8812	5.13864	8.02518e-05	0.000384649	86	18.3187	7.44239	4.81743e-06	5.43902e-05	157	15.1095	4.82129	0.0013952	0.00328695	203	P32067	LA_MOUSE	Ssb Ss-b	FUNCTION: Binds to the 3' poly(U) terminus of nascent RNA polymerase III transcripts, protecting them from exonuclease digestion and facilitating their folding and maturation.	cytoplasm [GO:0005737]; nucleus [GO:0005634]; ribonucleoprotein complex [GO:1990904]	IRES-dependent viral translational initiation [GO:0075522]; nuclear histone mRNA catabolic process [GO:0071045]; protein localization to cytoplasmic stress granule [GO:1903608]; tRNA 3'-end processing [GO:0042780]; tRNA 5'-leader removal [GO:0001682]; tRNA export from nucleus [GO:0006409]; tRNA processing [GO:0008033]	mRNA binding [GO:0003729]; poly(U) RNA binding [GO:0008266]; RNA binding [GO:0003723]; sequence-specific mRNA binding [GO:1990825]; tRNA binding [GO:0000049]	SUBCELLULAR LOCATION: Nucleus {ECO:0000305}.
Q8CFE3	Q8CFE3;Q6PGA0-2;Q6PGA0	Rcor1;Rcor3	NA	NA	NA	NA	16.846	16.1336	10.8763	10.8763	14.6672	15.5179	10.2882	10.2882	Rcor1	#NUM!	NA	NA	NA	NA	16.4898	5.61353	0.000214544	0.000378318	271	15.0925	4.80436	0.000749154	0.00200561	204	Q8CFE3	RCOR1_MOUSE	Rcor1 D12Wsu95e Kiaa0071	FUNCTION: Essential component of the BHC complex, a corepressor complex that represses transcription of neuron-specific genes in non-neuronal cells. The BHC complex is recruited at RE1/NRSE sites by REST and acts by deacetylating and demethylating specific sites on histones, thereby acting as a chromatin modifier. In the BHC complex, it serves as a molecular beacon for the recruitment of molecula…	DNA repair complex [GO:1990391]; histone deacetylase complex [GO:0000118]; nucleoplasm [GO:0005654]; nucleus [GO:0005634]; transcription regulator complex [GO:0005667]; transcription repressor complex [GO:0017053]	chromatin organization [GO:0006325]; erythrocyte differentiation [GO:0030218]; histone deacetylation [GO:0016575]; histone H4 deacetylation [GO:0070933]; negative regulation of gene expression [GO:0010629]; negative regulation of transcription, DNA-templated [GO:0045892]; positive regulation of megakaryocyte differentiation [GO:0045654]; regulation of transcription by RNA polymerase II [GO:000635…	chromatin binding [GO:0003682]; enzyme binding [GO:0019899]; transcription corepressor activity [GO:0003714]	SUBCELLULAR LOCATION: Nucleus {ECO:0000255|PROSITE-ProRule:PRU00512, ECO:0000255|PROSITE-ProRule:PRU00624}.
Q8R081	Q8R081	Hnrnpl	18.1357	17.5533	14.4471	13.643	21.7553	21.2263	13.7254	13.5997	19.0888	19.0621	13.6211	14.9878	Hnrnpl	17.8445	3.79949	0.00161086	0.00389426	25	21.4908	7.82826	3.58335e-05	0.000120492	30	19.0755	4.77101	0.00275621	0.00554505	40	Q8R081	HNRPL_MOUSE	Hnrnpl Hnrpl	FUNCTION: Splicing factor binding to exonic or intronic sites and acting as either an activator or repressor of exon inclusion (PubMed:22523384). Exhibits a binding preference for CA-rich elements. Component of the heterogeneous nuclear ribonucleoprotein (hnRNP) complexes and associated with most nascent transcripts. Associates, together with APEX1, to the negative calcium responsive element (nCa…	chromatin [GO:0000785]; cytoplasm [GO:0005737]; cytosol [GO:0005829]; nucleoplasm [GO:0005654]; nucleus [GO:0005634]; perinuclear region of cytoplasm [GO:0048471]; pronucleus [GO:0045120]; ribonucleoprotein complex [GO:1990904]; ribonucleoprotein granule [GO:0035770]	cellular response to amino acid starvation [GO:0034198]; mRNA processing [GO:0006397]; negative regulation of mRNA splicing, via spliceosome [GO:0048025]; negative regulation of transcription, DNA-templated [GO:0045892]; positive regulation of mRNA binding [GO:1902416]; positive regulation of translation [GO:0045727]; regulation of alternative mRNA splicing, via spliceosome [GO:0000381]; regulati…	mRNA 3'-UTR binding [GO:0003730]; mRNA binding [GO:0003729]; mRNA CDS binding [GO:1990715]; pre-mRNA intronic binding [GO:0097157]; RNA binding [GO:0003723]; transcription cis-regulatory region binding [GO:0000976]	SUBCELLULAR LOCATION: Nucleus, nucleoplasm {ECO:0000250|UniProtKB:P14866}. Cytoplasm {ECO:0000250|UniProtKB:P14866}. Note=Localized in cytoplasmic mRNP granules containing untranslated mRNAs. These granules are not identical with P bodies or stress granules. {ECO:0000250|UniProtKB:P14866}.
P15105	P15105	Glul	NA	NA	NA	NA	NA	NA	NA	NA	15.2916	14.7845	10.2882	10.2882	Glul	#NUM!	NA	NA	NA	NA	#NUM!	NA	NA	NA	NA	15.0381	4.74989	0.000244105	0.00091204	205	P15105	GLNA_MOUSE	Glul Glns	FUNCTION: Glutamine synthetase that catalyzes the ATP-dependent conversion of glutamate and ammonia to glutamine (By similarity). Its role depends on tissue localization: in the brain, it regulates the levels of toxic ammonia and converts neurotoxic glutamate to harmless glutamine, whereas in the liver, it is one of the enzymes responsible for the removal of ammonia (PubMed:25870278). Essential f…	axon terminus [GO:0043679]; cell body [GO:0044297]; cell projection [GO:0042995]; cytoplasm [GO:0005737]; cytosol [GO:0005829]; glial cell projection [GO:0097386]; intracellular membrane-bounded organelle [GO:0043231]; mitochondrion [GO:0005739]; myelin sheath [GO:0043209]; neuron projection [GO:0043005]; perikaryon [GO:0043204]; plasma membrane [GO:0005886]; protein-containing complex [GO:003299…	ammonia assimilation cycle [GO:0019676]; angiogenesis [GO:0001525]; cell population proliferation [GO:0008283]; cellular response to starvation [GO:0009267]; glutamate metabolic process [GO:0006536]; glutamine biosynthetic process [GO:0006542]; positive regulation of epithelial cell proliferation [GO:0050679]; positive regulation of insulin secretion [GO:0032024]; positive regulation of synaptic …	ATP binding [GO:0005524]; dynein light chain binding [GO:0045503]; glutamate-ammonia ligase activity [GO:0004356]; glutamate binding [GO:0016595]; identical protein binding [GO:0042802]; magnesium ion binding [GO:0000287]; manganese ion binding [GO:0030145]; protein-cysteine S-palmitoyltransferase activity [GO:0019706]	SUBCELLULAR LOCATION: Cytoplasm, cytosol {ECO:0000250|UniProtKB:P15104}. Microsome {ECO:0000250|UniProtKB:P09606}. Mitochondrion {ECO:0000250|UniProtKB:P09606}. Cell membrane {ECO:0000250|UniProtKB:P15104}; Lipid-anchor {ECO:0000250|UniProtKB:P15104}. Note=Mainly localizes in the cytosol, with a fraction associated with the cell membrane. {ECO:0000250|UniProtKB:P15104}.
P11499	P11499	Hsp90ab1	12.2684	14.722	9.74255	9.74255	16.8803	17.5808	10.8763	10.8763	NA	12.7866	NA	NA	Hsp90ab1	13.4952	3.75267	0.0235059	0.0374213	117	17.2306	6.35428	0.000137635	0.000276561	221	12.7866	NA	NA	NA	NA	P11499	HS90B_MOUSE	Hsp90ab1 Hsp84 Hsp84-1 Hspcb	FUNCTION: Molecular chaperone that promotes the maturation, structural maintenance and proper regulation of specific target proteins involved for instance in cell cycle control and signal transduction. Undergoes a functional cycle linked to its ATPase activity. This cycle probably induces conformational changes in the client proteins, thereby causing their activation. Interacts dynamically with v…	apical plasma membrane [GO:0016324]; aryl hydrocarbon receptor complex [GO:0034751]; axonal growth cone [GO:0044295]; basolateral plasma membrane [GO:0016323]; brush border membrane [GO:0031526]; cell surface [GO:0009986]; COP9 signalosome [GO:0008180]; cytoplasm [GO:0005737]; cytosol [GO:0005829]; dendritic growth cone [GO:0044294]; dynein axonemal particle [GO:0120293]; extracellular region [GO…	axon extension [GO:0048675]; cellular response to heat [GO:0034605]; cellular response to interleukin-4 [GO:0071353]; cellular response to organic cyclic compound [GO:0071407]; central nervous system neuron axonogenesis [GO:0021955]; chaperone-mediated protein complex assembly [GO:0051131]; establishment of cell polarity [GO:0030010]; negative regulation of apoptotic process [GO:0043066]; negativ…	ATP binding [GO:0005524]; ATP-dependent protein binding [GO:0043008]; ATP hydrolysis activity [GO:0016887]; CTP binding [GO:0002135]; dATP binding [GO:0032564]; disordered domain specific binding [GO:0097718]; DNA polymerase binding [GO:0070182]; double-stranded RNA binding [GO:0003725]; GTP binding [GO:0005525]; heat shock protein binding [GO:0031072]; heterocyclic compound binding [GO:1901363];…	SUBCELLULAR LOCATION: Cytoplasm {ECO:0000269|PubMed:27496612, ECO:0000269|PubMed:27686098}. Melanosome {ECO:0000250|UniProtKB:P08238}. Nucleus {ECO:0000250|UniProtKB:P08238}. Secreted {ECO:0000250|UniProtKB:P08238}. Cell membrane {ECO:0000250|UniProtKB:P08238}. Dynein axonemal particle {ECO:0000250|UniProtKB:Q6AZV1}. Note=Translocates with BIRC2 from the nucleus to the cytoplasm during differenti…
Q6ZWV3	Q6ZWV3	Rpl10	NA	NA	NA	NA	17.2068	17.2257	10.8763	10.8763	NA	NA	NA	NA	Rpl10	#NUM!	NA	NA	NA	NA	17.2162	6.33995	5.66581e-06	5.43902e-05	222	#NUM!	NA	NA	NA	NA	Q6ZWV3	RL10_MOUSE	Rpl10 Qm	FUNCTION: Component of the large ribosomal subunit. Plays a role in the formation of actively translating ribosomes. May play a role in the embryonic brain development. {ECO:0000250|UniProtKB:P27635}.	cytoplasm [GO:0005737]; cytosol [GO:0005829]; cytosolic large ribosomal subunit [GO:0022625]; cytosolic ribosome [GO:0022626]; endoplasmic reticulum [GO:0005783]; nucleus [GO:0005634]; protein-containing complex [GO:0032991]; synapse [GO:0045202]	embryonic brain development [GO:1990403]; liver regeneration [GO:0097421]; negative regulation of apoptotic process [GO:0043066]; negative regulation of transcription by RNA polymerase II [GO:0000122]; regulation of translation [GO:0006417]; ribosomal large subunit assembly [GO:0000027]; translation [GO:0006412]	structural constituent of ribosome [GO:0003735]; translation regulator activity [GO:0045182]	NA
Q05D44	Q05D44	Eif5b	14.425	14.1141	9.74255	9.74255	16.4328	15.085	10.8763	10.8763	13.4544	16.5663	10.2882	10.2882	Eif5b	14.2695	4.52697	7.14358e-05	0.000384209	104	15.7589	4.88264	0.00215308	0.00271042	326	15.0104	4.72219	0.0286967	0.0404849	206	Q05D44	IF2P_MOUSE	Eif5b If2	FUNCTION: Plays a role in translation initiation. Translational GTPase that catalyzes the joining of the 40S and 60S subunits to form the 80S initiation complex with the initiator methionine-tRNA in the P-site base paired to the start codon. GTP binding and hydrolysis induces conformational changes in the enzyme that renders it active for productive interactions with the ribosome. The release of …	cytoplasm [GO:0005737]	regulation of translational initiation [GO:0006446]	GTPase activity [GO:0003924]; GTP binding [GO:0005525]; metal ion binding [GO:0046872]; translation initiation factor activity [GO:0003743]	SUBCELLULAR LOCATION: Cytoplasm {ECO:0000269|PubMed:12426392}.
Q9WV02	Q9WV02;Q91VM5;Q9WV02-2	Rbmx;Rbmxl1	18.2864	17.905	NA	13.2117	20.7458	20.7278	10.8763	10.8763	18.8728	18.9296	NA	14.194	Rbmx	18.0957	4.884	0.00177278	0.0041998	22	20.7368	9.8605	1.36336e-06	5.43902e-05	45	18.9012	4.70718	0.00176253	0.00384142	46	Q9WV02	RBMX_MOUSE	Rbmx Hnrnpg Hnrpg Rbmxp1 Rbmxrt	FUNCTION: RNA-binding protein that plays several role in the regulation of pre- and post-transcriptional processes. Implicated in tissue-specific regulation of gene transcription and alternative splicing of several pre-mRNAs. Binds to and stimulates transcription from the tumor suppressor TXNIP gene promoter; may thus be involved in tumor suppression. When associated with SAFB, binds to and stimu…	catalytic step 2 spliceosome [GO:0071013]; euchromatin [GO:0000791]; extracellular exosome [GO:0070062]; nucleus [GO:0005634]; protein-containing complex [GO:0032991]; spliceosomal complex [GO:0005681]; supraspliceosomal complex [GO:0044530]	cellular response to interleukin-1 [GO:0071347]; membrane protein ectodomain proteolysis [GO:0006509]; mRNA splice site selection [GO:0006376]; positive regulation of mRNA splicing, via spliceosome [GO:0048026]; positive regulation of transcription, DNA-templated [GO:0045893]; positive regulation of transcription by RNA polymerase II [GO:0045944]; regulation of alternative mRNA splicing, via spli…	chromatin binding [GO:0003682]; identical protein binding [GO:0042802]; mRNA binding [GO:0003729]; protein domain specific binding [GO:0019904]; RNA binding [GO:0003723]; RNA polymerase II cis-regulatory region sequence-specific DNA binding [GO:0000978]; single-stranded RNA binding [GO:0003727]	SUBCELLULAR LOCATION: Nucleus. Note=Localizes in numerous small granules in the nucleus (By similarity). Component of ribonucleosomes. {ECO:0000250}.
P35980	P35980	Rpl18	NA	NA	NA	NA	17.6592	16.709	10.8763	10.8763	NA	NA	NA	NA	Rpl18	#NUM!	NA	NA	NA	NA	17.1841	6.30782	0.000337439	0.000537575	224	#NUM!	NA	NA	NA	NA	P35980	RL18_MOUSE	Rpl18	FUNCTION: Component of the large ribosomal subunit. {ECO:0000250|UniProtKB:Q07020}.	cytosol [GO:0005829]; cytosolic large ribosomal subunit [GO:0022625]; cytosolic ribosome [GO:0022626]; endoplasmic reticulum [GO:0005783]; nucleolus [GO:0005730]; polysomal ribosome [GO:0042788]; rough endoplasmic reticulum [GO:0005791]; synapse [GO:0045202]	cytoplasmic translation [GO:0002181]	RNA binding [GO:0003723]; structural constituent of ribosome [GO:0003735]	SUBCELLULAR LOCATION: Cytoplasm, cytosol {ECO:0000250|UniProtKB:Q07020}. Cytoplasm {ECO:0000250|UniProtKB:Q07020}. Rough endoplasmic reticulum {ECO:0000250|UniProtKB:Q95342}. Note=Detected on cytosolic polysomes (By similarity). Detected in ribosomes that are associated with the rough endoplasmic reticulum (By similarity). {ECO:0000250|UniProtKB:Q07020, ECO:0000250|UniProtKB:Q95342}.
Q8BUN5	Q8BUN5	Smad3	NA	NA	NA	NA	17.5592	16.7651	10.8763	10.8763	13.984	NA	NA	NA	Smad3	#NUM!	NA	NA	NA	NA	17.1622	6.28589	0.00020279	0.000368854	226	13.984	NA	NA	NA	NA	Q8BUN5	SMAD3_MOUSE	Smad3 Madh3	FUNCTION: Receptor-regulated SMAD (R-SMAD) that is an intracellular signal transducer and transcriptional modulator activated by TGF-beta (transforming growth factor) and activin type 1 receptor kinases. Binds the TRE element in the promoter region of many genes that are regulated by TGF-beta and, on formation of the SMAD3/SMAD4 complex, activates transcription. Also can form a SMAD3/SMAD4/JUN/FO…	chromatin [GO:0000785]; cytoplasm [GO:0005737]; cytosol [GO:0005829]; heteromeric SMAD protein complex [GO:0071144]; nuclear inner membrane [GO:0005637]; nucleoplasm [GO:0005654]; nucleus [GO:0005634]; plasma membrane [GO:0005886]; protein-containing complex [GO:0032991]; receptor complex [GO:0043235]; SMAD protein complex [GO:0071141]; transcription regulator complex [GO:0005667]	activation of cysteine-type endopeptidase activity involved in apoptotic process [GO:0006919]; activation of cysteine-type endopeptidase activity involved in apoptotic signaling pathway [GO:0097296]; activin receptor signaling pathway [GO:0032924]; adrenal gland development [GO:0030325]; anatomical structure morphogenesis [GO:0009653]; BMP signaling pathway [GO:0030509]; cell-cell junction organi…	beta-catenin binding [GO:0008013]; bHLH transcription factor binding [GO:0043425]; chromatin binding [GO:0003682]; chromatin DNA binding [GO:0031490]; cis-regulatory region sequence-specific DNA binding [GO:0000987]; collagen binding [GO:0005518]; co-SMAD binding [GO:0070410]; DEAD/H-box RNA helicase binding [GO:0017151]; DNA binding [GO:0003677]; DNA-binding transcription activator activity, RNA…	SUBCELLULAR LOCATION: Cytoplasm {ECO:0000269|PubMed:15356634, ECO:0000269|PubMed:21145499, ECO:0000269|PubMed:22781750}. Nucleus {ECO:0000269|PubMed:15356634, ECO:0000269|PubMed:21145499, ECO:0000269|PubMed:22781750}. Note=Cytoplasmic and nuclear in the absence of TGF-beta (PubMed:21145499). On TGF-beta stimulation, migrates to the nucleus when complexed with SMAD4 (PubMed:21145499). Through the …
Q99LF4	Q99LF4	Rtcb	NA	NA	NA	NA	16.1825	16.2599	10.8763	10.8763	15.0314	14.9433	10.2882	10.2882	Rtcb	#NUM!	NA	NA	NA	NA	16.2212	5.34489	1.09904e-05	6.2737e-05	293	14.9874	4.69922	6.40998e-05	0.000411206	207	Q99LF4	RTCB_MOUSE	Rtcb D10Wsu52e	FUNCTION: Catalytic subunit of the tRNA-splicing ligase complex that acts by directly joining spliced tRNA halves to mature-sized tRNAs by incorporating the precursor-derived splice junction phosphate into the mature tRNA as a canonical 3',5'-phosphodiester. May act as an RNA ligase with broad substrate specificity, and may function toward other RNAs (By similarity). Essential during post-implant…	cytoplasm [GO:0005737]; cytosol [GO:0005829]; endoplasmic reticulum membrane [GO:0005789]; intracellular membrane-bounded organelle [GO:0043231]; nuclear envelope [GO:0005635]; nucleoplasm [GO:0005654]; nucleus [GO:0005634]; tRNA-splicing ligase complex [GO:0072669]	in utero embryonic development [GO:0001701]; placenta development [GO:0001890]; tRNA exon ligation utilizing 2',3' cyclic phosphate of 5'-exon as source of linkage phosphate [GO:0000971]; tRNA splicing, via endonucleolytic cleavage and ligation [GO:0006388]	GTP binding [GO:0005525]; metal ion binding [GO:0046872]; RNA ligase (ATP) activity [GO:0003972]; vinculin binding [GO:0017166]	SUBCELLULAR LOCATION: Nucleus {ECO:0000250}. Cytoplasm {ECO:0000255|HAMAP-Rule:MF_03144, ECO:0000269|PubMed:18508721}. Note=Enters into the nucleus in case of active transcription while it accumulates in cytosol when transcription level is low. {ECO:0000250}.
Q61164	Q61164	Ctcf	NA	NA	NA	NA	16.6589	16.4165	10.8763	10.8763	14.5941	15.3062	10.2882	10.2882	Ctcf	#NUM!	NA	NA	NA	NA	16.5377	5.66141	2.00902e-05	8.92468e-05	268	14.9502	4.66199	0.000533253	0.00160254	208	Q61164	CTCF_MOUSE	Ctcf	FUNCTION: Chromatin binding factor that binds to DNA sequence specific sites. Involved in transcriptional regulation by binding to chromatin insulators and preventing interaction between promoter and nearby enhancers and silencers. Acts as transcriptional repressor binding to promoters of vertebrate MYC gene and BAG1 gene. Also binds to the PLK and PIM1 promoters. Acts as a transcriptional activa…	chromosome, centromeric region [GO:0000775]; condensed chromosome [GO:0000793]; nucleolus [GO:0005730]; nucleoplasm [GO:0005654]; nucleus [GO:0005634]	chromosome segregation [GO:0007059]; DNA methylation [GO:0006306]; dosage compensation by inactivation of X chromosome [GO:0009048]; genetic imprinting [GO:0071514]; maintenance of DNA methylation [GO:0010216]; negative regulation of cell population proliferation [GO:0008285]; negative regulation of gene expression [GO:0010629]; negative regulation of transcription, DNA-templated [GO:0045892]; ne…	chromatin binding [GO:0003682]; chromatin insulator sequence binding [GO:0043035]; DNA binding [GO:0003677]; DNA-binding transcription activator activity, RNA polymerase II-specific [GO:0001228]; DNA-binding transcription factor activity [GO:0003700]; DNA-binding transcription repressor activity, RNA polymerase II-specific [GO:0001227]; metal ion binding [GO:0046872]; RNA polymerase II cis-regula…	SUBCELLULAR LOCATION: Nucleus, nucleoplasm {ECO:0000305|PubMed:8649389}. Chromosome {ECO:0000250|UniProtKB:P49711}. Chromosome, centromere {ECO:0000250|UniProtKB:P49711}. Note=May translocate to the nucleolus upon cell differentiation. Associates with both centromeres and chromosomal arms during metaphase. Associates with the H19 ICR in mitotic chromosomes. May be preferentially excluded from het…
Q8CIM8	Q8CIM8-3;Q8CIM8-2;Q8CIM8	Ints4	NA	NA	NA	NA	15.8992	15.1472	10.8763	10.8763	14.5388	15.2407	10.2882	10.2882	Ints4	#NUM!	NA	NA	NA	NA	15.5232	4.64696	0.000456436	0.000691388	349	14.8897	4.60156	0.000537323	0.00160254	209	Q8CIM8	INT4_MOUSE	Ints4	FUNCTION: Component of the Integrator (INT) complex, a complex involved in the small nuclear RNAs (snRNA) U1 and U2 transcription and in their 3'-box-dependent processing. The Integrator complex is associated with the C-terminal domain (CTD) of RNA polymerase II largest subunit (POLR2A) and is recruited to the U1 and U2 snRNAs genes. Mediates recruitment of cytoplasmic dynein to the nuclear envel…	integrator complex [GO:0032039]; nucleolus [GO:0005730]; nucleus [GO:0005634]	snRNA processing [GO:0016180]	NA	SUBCELLULAR LOCATION: Nucleus {ECO:0000250|UniProtKB:Q96HW7}.
Q9ER69	Q9ER69	Wtap	NA	NA	NA	NA	15.5189	16.128	10.8763	10.8763	14.6729	15.0508	10.2882	10.2882	Wtap	#NUM!	NA	NA	NA	NA	15.8234	4.94716	0.000210111	0.000373351	320	14.8618	4.57365	0.000168882	0.000707398	210	Q9ER69	FL2D_MOUSE	Wtap	FUNCTION: Associated component of the WMM complex, a complex that mediates N6-methyladenosine (m6A) methylation of RNAs, a modification that plays a role in the efficiency of mRNA splicing and RNA processing (PubMed:29535189, PubMed:29547716). Acts as a key regulator of m6A methylation by promoting m6A methylation of mRNAs at the 3'-UTR (PubMed:29547716). Required for accumulation of METTL3 and M…	cytoplasm [GO:0005737]; nuclear membrane [GO:0031965]; nuclear speck [GO:0016607]; nucleoplasm [GO:0005654]; nucleus [GO:0005634]; RNA N6-methyladenosine methyltransferase complex [GO:0036396]	cell cycle [GO:0007049]; mRNA methylation [GO:0080009]; mRNA processing [GO:0006397]; regulation of alternative mRNA splicing, via spliceosome [GO:0000381]; RNA splicing [GO:0008380]	identical protein binding [GO:0042802]	SUBCELLULAR LOCATION: Nucleus speckle {ECO:0000250|UniProtKB:Q15007}. Nucleus, nucleoplasm {ECO:0000269|PubMed:29547716}. Cytoplasm {ECO:0000269|PubMed:29547716}. Note=Mainly nuclear with some fraction located in the cytoplasm (PubMed:29547716). ZC3H13 is required to anchor component of the MACOM subcomplex, such as VIRMA, in the nucleus (PubMed:29547716). {ECO:0000269|PubMed:29547716}.
Q99PV0	Q99PV0	Prpf8	13.328	12.7896	9.74255	9.74255	16.5141	16.7047	10.8763	10.8763	15.1827	15.5443	NA	10.8317	Prpf8	13.0588	3.31624	0.000529859	0.00150631	122	16.6094	5.73311	1.44469e-05	7.33458e-05	260	15.3635	4.53183	0.00345474	0.00664668	188	Q99PV0	PRP8_MOUSE	Prpf8 Prp8	FUNCTION: Plays role in pre-mRNA splicing as core component of precatalytic, catalytic and postcatalytic spliceosomal complexes, both of the predominant U2-type spliceosome and the minor U12-type spliceosome. Functions as a scaffold that mediates the ordered assembly of spliceosomal proteins and snRNAs. Required for the assembly of the U4/U6-U5 tri-snRNP complex, a building block of the spliceoso…	catalytic step 2 spliceosome [GO:0071013]; nuclear speck [GO:0016607]; nucleus [GO:0005634]; small nuclear ribonucleoprotein complex [GO:0030532]; U2-type catalytic step 1 spliceosome [GO:0071006]; U2-type catalytic step 2 spliceosome [GO:0071007]; U2-type precatalytic spliceosome [GO:0071005]; U4/U6 x U5 tri-snRNP complex [GO:0046540]; U5 snRNP [GO:0005682]	cellular response to lipopolysaccharide [GO:0071222]; cellular response to tumor necrosis factor [GO:0071356]; mRNA splicing, via spliceosome [GO:0000398]; spliceosomal tri-snRNP complex assembly [GO:0000244]	isopeptidase activity [GO:0070122]; K63-linked polyubiquitin modification-dependent protein binding [GO:0070530]; metallopeptidase activity [GO:0008237]; pre-mRNA intronic binding [GO:0097157]; U1 snRNA binding [GO:0030619]; U2 snRNA binding [GO:0030620]; U5 snRNA binding [GO:0030623]; U6 snRNA binding [GO:0017070]	SUBCELLULAR LOCATION: Nucleus {ECO:0000250|UniProtKB:Q6P2Q9}. Nucleus speckle {ECO:0000269|PubMed:15169873}.
Q61136	Q61136	Prpf4b	NA	NA	NA	NA	15.8264	15.0212	10.8763	10.8763	14.0327	15.5969	10.2882	10.2882	Prpf4b	#NUM!	NA	NA	NA	NA	15.4238	4.5475	0.000593197	0.000864534	358	14.8148	4.52664	0.00474012	0.0086184	211	Q61136	PRP4B_MOUSE	Prpf4b Cbp143 Prp4h Prp4k Prp4m Prpk	FUNCTION: Has a role in pre-mRNA splicing. Phosphorylates SF2/ASF.	catalytic step 2 spliceosome [GO:0071013]; chromosome [GO:0005694]; nuclear speck [GO:0016607]; nucleus [GO:0005634]	mRNA cis splicing, via spliceosome [GO:0045292]; protein phosphorylation [GO:0006468]	ATP binding [GO:0005524]; protein kinase activity [GO:0004672]; protein serine/threonine/tyrosine kinase activity [GO:0004712]; protein serine/threonine kinase activity [GO:0004674]; protein serine kinase activity [GO:0106310]	SUBCELLULAR LOCATION: Nucleus.
P12970	P12970	Rpl7a	17.2007	15.8271	14.2583	NA	20.0653	19.2407	NA	13.5075	16.7419	NA	NA	NA	Rpl7a	16.5139	2.25556	0.0872889	0.118167	NA	19.653	6.14541	0.0044378	0.00525709	84	16.7419	NA	NA	NA	NA	P12970	RL7A_MOUSE	Rpl7a Surf-3 Surf3	NA	cytosol [GO:0005829]; cytosolic large ribosomal subunit [GO:0022625]; cytosolic ribosome [GO:0022626]; membrane [GO:0016020]; nucleolus [GO:0005730]; polysomal ribosome [GO:0042788]; ribosome [GO:0005840]; synapse [GO:0045202]	maturation of LSU-rRNA [GO:0000470]	RNA binding [GO:0003723]; structural constituent of ribosome [GO:0003735]	NA
P61957	P61957	Sumo2	21.9643	22.2339	18.2896	NA	25.0845	24.7517	17.0644	NA	23.462	23.2999	NA	18.8614	Sumo2	22.0991	3.80945	0.00229181	0.00519209	5	24.9181	7.85364	0.000552021	0.00081221	8	23.381	4.51961	0.00220063	0.00459028	8	P61957	SUMO2_MOUSE	Sumo2 Smt3b Smt3h2	FUNCTION: Ubiquitin-like protein that can be covalently attached to proteins as a monomer or as a lysine-linked polymer. Covalent attachment via an isopeptide bond to its substrates requires prior activation by the E1 complex SAE1-SAE2 and linkage to the E2 enzyme UBE2I, and can be promoted by an E3 ligase such as PIAS1-4, RANBP2 or CBX4. This post-translational modification on lysine residues of…	nucleoplasm [GO:0005654]; nucleus [GO:0005634]; PML body [GO:0016605]	positive regulation of proteasomal ubiquitin-dependent protein catabolic process [GO:0032436]; positive regulation of transcription by RNA polymerase II [GO:0045944]; protein sumoylation [GO:0016925]	protein tag [GO:0031386]; SUMO transferase activity [GO:0019789]; ubiquitin-like protein ligase binding [GO:0044389]; ubiquitin protein ligase binding [GO:0031625]	SUBCELLULAR LOCATION: Nucleus {ECO:0000250}. Nucleus, PML body {ECO:0000250}.
Q6DFW4	Q6DFW4	Nop58	13.6505	13.63	9.74255	9.74255	17.1852	16.8382	10.8763	10.8763	NA	15.1232	NA	NA	Nop58	13.6403	3.89772	5.2073e-05	0.000362385	116	17.0117	6.13546	2.82944e-05	0.000107133	233	15.1232	NA	NA	NA	NA	Q6DFW4	NOP58_MOUSE	Nop58 Nol5	FUNCTION: Required for 60S ribosomal subunit biogenesis (By similarity). Core component of box C/D small nucleolar ribonucleoprotein (snoRNP) particles. Required for the biogenesis of box C/D snoRNAs such as U3, U8 and U14 snoRNAs (By similarity). {ECO:0000250}.	box C/D RNP complex [GO:0031428]; Cajal body [GO:0015030]; cytosol [GO:0005829]; fibrillar center [GO:0001650]; nucleolus [GO:0005730]; nucleoplasm [GO:0005654]; nucleus [GO:0005634]; pre-snoRNP complex [GO:0070761]; small-subunit processome [GO:0032040]; sno(s)RNA-containing ribonucleoprotein complex [GO:0005732]	ribosome biogenesis [GO:0042254]; snoRNA localization [GO:0048254]	ATPase binding [GO:0051117]; snoRNA binding [GO:0030515]; TFIID-class transcription factor complex binding [GO:0001094]	SUBCELLULAR LOCATION: Nucleus, nucleolus {ECO:0000250}. Nucleus, nucleoplasm {ECO:0000250}.
Q9D902	Q9D902	Gtf2e2	NA	NA	NA	NA	16.6128	17.3907	10.8763	10.8763	NA	NA	NA	NA	Gtf2e2	#NUM!	NA	NA	NA	NA	17.0018	6.12547	0.000207753	0.000372013	234	#NUM!	NA	NA	NA	NA	Q9D902	T2EB_MOUSE	Gtf2e2	FUNCTION: Recruits TFIIH to the initiation complex and stimulates the RNA polymerase II C-terminal domain kinase and DNA-dependent ATPase activities of TFIIH. Both TFIIH and TFIIE are required for promoter clearance by RNA polymerase (By similarity). {ECO:0000250|UniProtKB:P29084}.	cytosol [GO:0005829]; nuclear speck [GO:0016607]; nucleoplasm [GO:0005654]; transcription factor TFIID complex [GO:0005669]; transcription factor TFIIE complex [GO:0005673]	transcription by RNA polymerase II [GO:0006366]; transcription initiation from RNA polymerase II promoter [GO:0006367]	DNA binding [GO:0003677]; RNA polymerase II general transcription initiation factor activity [GO:0016251]	SUBCELLULAR LOCATION: Nucleus {ECO:0000255|PROSITE-ProRule:PRU00682}.
Q3UHK3	Q3UHK3	Greb1	NA	NA	NA	NA	13.6936	NA	NA	NA	14.2735	15.3176	10.2882	10.2882	Greb1	#NUM!	NA	NA	NA	NA	13.6936	NA	NA	NA	NA	14.7955	4.50737	0.00156312	0.00352048	212	Q3UHK3	GREB1_MOUSE	Greb1 Kiaa0575	FUNCTION: May play a role in estrogen-stimulated cell proliferation. {ECO:0000250}.	integral component of membrane [GO:0016021]	NA	NA	SUBCELLULAR LOCATION: Membrane {ECO:0000305}; Single-pass membrane protein {ECO:0000305}.
E9Q5C9	E9Q5C9-2;E9Q5C9	Nolc1	15.6912	15.3964	NA	16.5297	17.0116	16.9667	10.8763	10.8763	14.6985	14.8867	10.2882	10.2882	Nolc1	15.5438	-0.985886	0.0533834	0.0758807	NA	16.9891	6.11286	6.59275e-06	5.43902e-05	236	14.7926	4.50444	9.18742e-05	0.000514723	213	E9Q5C9	NOLC1_MOUSE	Nolc1 Kiaa0035	FUNCTION: Nucleolar protein that acts as a regulator of RNA polymerase I by connecting RNA polymerase I with enzymes responsible for ribosomal processing and modification (By similarity). Required for neural crest specification: following monoubiquitination by the BCR(KBTBD8) complex, associates with TCOF1 and acts as a platform to connect RNA polymerase I with enzymes responsible for ribosomal p…	box C/D RNP complex [GO:0031428]; box H/ACA snoRNP complex [GO:0031429]; Cajal body [GO:0015030]; cytoplasm [GO:0005737]; fibrillar center [GO:0001650]; nucleolus [GO:0005730]; nucleoplasm [GO:0005654]; small nuclear ribonucleoprotein complex [GO:0030532]	box H/ACA RNA metabolic process [GO:0033979]; neural crest cell development [GO:0014032]; neural crest formation [GO:0014029]; nucleolus organization [GO:0007000]; positive regulation of cell population proliferation [GO:0008284]; positive regulation of transcription, DNA-templated [GO:0045893]; regulation of protein import into nucleus [GO:0042306]; regulation of translation [GO:0006417]; respon…	box C/D RNA binding [GO:0034512]; box C/D snoRNP complex binding [GO:0062064]; box H/ACA snoRNA binding [GO:0034513]; box H/ACA snoRNP complex binding [GO:0062065]; nuclear localization sequence binding [GO:0008139]; protein domain specific binding [GO:0019904]; protein heterodimerization activity [GO:0046982]; protein-macromolecule adaptor activity [GO:0030674]; TFIIB-class transcription factor …	SUBCELLULAR LOCATION: Nucleus, nucleolus {ECO:0000250|UniProtKB:Q14978}. Cytoplasm {ECO:0000250|UniProtKB:Q14978}. Note=Shuttles between the nucleolus and the cytoplasm. At telophase it begins to assemble into granular-like pre-nucleolar bodies which are subsequently relocated to nucleoli at the early G1-phase. {ECO:0000250|UniProtKB:Q14978}.
Q5SU73	Q5SU73	Coil	14.2196	14.2161	9.74255	9.74255	15.2363	15.8548	10.8763	10.8763	14.5283	15.0225	10.2882	10.2882	Coil	14.2179	4.47534	3.25334e-05	0.000326698	106	15.5456	4.66927	0.000263459	0.000437834	346	14.7754	4.48719	0.000278565	0.00099697	214	Q5SU73	COIL_MOUSE	Coil CLN80	FUNCTION: Component of nuclear coiled bodies, also known as Cajal bodies or CBs, which are involved in the modification and assembly of nucleoplasmic snRNPs. {ECO:0000250|UniProtKB:P38432}.	Cajal body [GO:0015030]; female germ cell nucleus [GO:0001674]; fibrillar center [GO:0001650]; nuclear body [GO:0016604]; nucleolus [GO:0005730]; nucleoplasm [GO:0005654]; nucleus [GO:0005634]	spliceosomal snRNP assembly [GO:0000387]	disulfide oxidoreductase activity [GO:0015036]; identical protein binding [GO:0042802]; protein C-terminus binding [GO:0008022]; U1 snRNA binding [GO:0030619]; U2 snRNA binding [GO:0030620]	SUBCELLULAR LOCATION: Nucleus {ECO:0000269|PubMed:10806077}. Nucleus, Cajal body {ECO:0000250|UniProtKB:P38432}.
Q9Z315	Q9Z315	Sart1	13.2446	NA	NA	NA	16.6781	16.1285	10.8763	10.8763	15.383	14.1264	10.2882	10.2882	Sart1	13.2446	NA	NA	NA	NA	16.4033	5.52702	0.000112736	0.000238918	279	14.7547	4.46651	0.0026689	0.00543369	216	Q9Z315	SNUT1_MOUSE	Sart1 Haf	FUNCTION: Plays a role in mRNA splicing as a component of the U4/U6-U5 tri-snRNP, one of the building blocks of the spliceosome. May also bind to DNA. Appears to play a role in hypoxia-induced regulation of EPO gene expression. {ECO:0000269|PubMed:10887110}.	Cajal body [GO:0015030]; catalytic step 2 spliceosome [GO:0071013]; Golgi apparatus [GO:0005794]; nuclear speck [GO:0016607]; nucleoplasm [GO:0005654]; nucleus [GO:0005634]; U2-type precatalytic spliceosome [GO:0071005]; U4/U6 x U5 tri-snRNP complex [GO:0046540]	maturation of 5S rRNA [GO:0000481]; mRNA cis splicing, via spliceosome [GO:0045292]; mRNA splicing, via spliceosome [GO:0000398]; positive regulation of cytotoxic T cell differentiation [GO:0045585]	NA	SUBCELLULAR LOCATION: Nucleus {ECO:0000250}.
Q8BSQ9	Q8BSQ9-2;Q8BSQ9	Pbrm1	NA	NA	NA	11.398	15.6135	15.0555	NA	11.8593	14.0554	15.4432	10.2882	10.2882	Pbrm1	#NUM!	NA	NA	NA	NA	15.3345	3.47524	0.00745768	0.00857076	362	14.7493	4.46113	0.00353583	0.00669593	217	Q8BSQ9	PB1_MOUSE	Pbrm1 Baf180 Pb1	FUNCTION: Involved in transcriptional activation and repression of select genes by chromatin remodeling (alteration of DNA-nucleosome topology). Required for the stability of the SWI/SNF chromatin remodeling complex SWI/SNF-B (PBAF). Acts as a negative regulator of cell proliferation. {ECO:0000250|UniProtKB:Q86U86, ECO:0000303|PubMed:22952240, ECO:0000303|PubMed:26601204}.	kinetochore [GO:0000776]; nucleoplasm [GO:0005654]; nucleus [GO:0005634]; RSC-type complex [GO:0016586]	blastocyst formation [GO:0001825]; blood vessel remodeling [GO:0001974]; cardiac vascular smooth muscle cell development [GO:0060948]; chromatin remodeling [GO:0006338]; epicardium-derived cardiac endothelial cell differentiation [GO:0003349]; heart development [GO:0007507]; heart morphogenesis [GO:0003007]; negative regulation of cell population proliferation [GO:0008285]; placenta development […	chromatin binding [GO:0003682]; DNA binding [GO:0003677]	SUBCELLULAR LOCATION: Nucleus {ECO:0000255|PROSITE-ProRule:PRU00267}.
Q9Z0H3	Q9Z0H3-2;Q9Z0H3	Smarcb1	NA	NA	NA	NA	16.9731	15.8477	10.8763	10.8763	14.6215	14.8593	10.2882	10.2882	Smarcb1	#NUM!	NA	NA	NA	NA	16.4104	5.53411	0.000845485	0.00116601	278	14.7404	4.45221	0.000111062	0.000559843	218	Q9Z0H3	SNF5_MOUSE	Smarcb1 Baf47 Ini1 Snf5l1	FUNCTION: Core component of the BAF (SWI/SNF) complex. This ATP-dependent chromatin-remodeling complex plays important roles in cell proliferation and differentiation, in cellular antiviral activities and inhibition of tumor formation. The BAF complex is able to create a stable, altered form of chromatin that constrains fewer negative supercoils than normal. This change in supercoiling would be d…	brahma complex [GO:0035060]; chromatin [GO:0000785]; fibrillar center [GO:0001650]; intracellular membrane-bounded organelle [GO:0043231]; nBAF complex [GO:0071565]; npBAF complex [GO:0071564]; nuclear chromosome [GO:0000228]; nucleolus [GO:0005730]; nucleoplasm [GO:0005654]; nucleus [GO:0005634]; SWI/SNF complex [GO:0016514]; XY body [GO:0001741]	blastocyst development [GO:0001824]; blastocyst hatching [GO:0001835]; cell cycle [GO:0007049]; cell differentiation [GO:0030154]; chromatin remodeling [GO:0006338]; negative regulation of cell population proliferation [GO:0008285]; negative regulation of histone H3-K9 dimethylation [GO:1900110]; negative regulation of histone H3-K9 trimethylation [GO:1900113]; nervous system development [GO:0007…	DNA binding [GO:0003677]; p53 binding [GO:0002039]; RNA polymerase I core promoter sequence-specific DNA binding [GO:0001164]; Tat protein binding [GO:0030957]; transcription coactivator activity [GO:0003713]; transcription coregulator activity [GO:0003712]	SUBCELLULAR LOCATION: Nucleus.
Q91WK2	Q91WK2	Eif3h	14.4507	13.7015	9.74255	9.74255	16.7345	16.0552	10.8763	10.8763	15.1215	14.3587	10.2882	10.2882	Eif3h	14.0761	4.33356	0.00048183	0.00143111	110	16.3948	5.51855	0.000198776	0.000365875	280	14.7401	4.45195	0.000726611	0.00197419	219	Q91WK2	EIF3H_MOUSE	Eif3h Eif3s3	FUNCTION: Component of the eukaryotic translation initiation factor 3 (eIF-3) complex, which is required for several steps in the initiation of protein synthesis. The eIF-3 complex associates with the 40S ribosome and facilitates the recruitment of eIF-1, eIF-1A, eIF-2:GTP:methionyl-tRNAi and eIF-5 to form the 43S pre-initiation complex (43S PIC). The eIF-3 complex stimulates mRNA recruitment to …	eukaryotic 43S preinitiation complex [GO:0016282]; eukaryotic 48S preinitiation complex [GO:0033290]; eukaryotic translation initiation factor 3 complex [GO:0005852]; eukaryotic translation initiation factor 3 complex, eIF3m [GO:0071541]; polysomal ribosome [GO:0042788]	formation of cytoplasmic translation initiation complex [GO:0001732]; negative regulation of proteasomal ubiquitin-dependent protein catabolic process [GO:0032435]; translational initiation [GO:0006413]	deubiquitinase activity [GO:0101005]; isopeptidase activity [GO:0070122]; metal-dependent deubiquitinase activity [GO:0140492]; metallopeptidase activity [GO:0008237]; translation initiation factor activity [GO:0003743]	SUBCELLULAR LOCATION: Cytoplasm {ECO:0000255|HAMAP-Rule:MF_03007}.
P14733	P14733	Lmnb1	15.8965	14.9287	16.337	14.9282	22.5454	21.4921	14.5699	12.4492	19.3987	20.5416	15.0849	15.9879	Lmnb1	15.4126	-0.220023	0.763257	0.786986	NA	22.0187	8.50918	0.00211327	0.00266757	21	19.9702	4.43379	0.00412737	0.00762666	24	P14733	LMNB1_MOUSE	Lmnb1	FUNCTION: Lamins are components of the nuclear lamina, a fibrous layer on the nucleoplasmic side of the inner nuclear membrane, which is thought to provide a framework for the nuclear envelope and may also interact with chromatin. {ECO:0000250|UniProtKB:P20700}.	cytoplasm [GO:0005737]; lamin filament [GO:0005638]; nuclear envelope [GO:0005635]; nuclear inner membrane [GO:0005637]; nuclear lamina [GO:0005652]; nuclear matrix [GO:0016363]; nuclear membrane [GO:0031965]; nucleoplasm [GO:0005654]; nucleus [GO:0005634]	cellular response to monosodium L-glutamate [GO:1904609]; nuclear envelope organization [GO:0006998]; positive regulation of G2/M transition of mitotic cell cycle [GO:0010971]; positive regulation of JNK cascade [GO:0046330]	double-stranded DNA binding [GO:0003690]; JUN kinase binding [GO:0008432]; phospholipase binding [GO:0043274]; sequence-specific double-stranded DNA binding [GO:1990837]	SUBCELLULAR LOCATION: Nucleus lamina {ECO:0000250|UniProtKB:P20700}.
Q3TEA8	Q3TEA8;Q3TEA8-3;Q3TEA8-2	Hp1bp3	17.0701	16.8163	15.7881	16.5322	21.5642	20.9014	12.6864	15.3016	19.5723	20.4542	13.5912	17.6424	Hp1bp3	16.9432	0.78308	0.0931503	0.123768	NA	21.2328	7.23881	0.00519212	0.00610371	35	20.0133	4.3965	0.0711159	0.0919369	22	Q3TEA8	HP1B3_MOUSE	Hp1bp3	FUNCTION: Component of heterochromatin that maintains heterochromatin integrity during G1/S progression and regulates the duration of G1 phase to critically influence cell proliferative capacity. May play a role in hypoxia-induced oncogenesis. {ECO:0000250|UniProtKB:Q5SSJ5, ECO:0000269|PubMed:8978696}.	chromosome [GO:0005694]; nuclear speck [GO:0016607]; nucleosome [GO:0000786]; nucleus [GO:0005634]	cellular response to hypoxia [GO:0071456]; heterochromatin organization [GO:0070828]; nucleosome assembly [GO:0006334]; regulation of cell population proliferation [GO:0042127]; regulation of nucleus size [GO:0097298]; regulation of transcription, DNA-templated [GO:0006355]	DNA binding [GO:0003677]; nucleosome binding [GO:0031491]	SUBCELLULAR LOCATION: Nucleus {ECO:0000250|UniProtKB:Q5SSJ5}. Chromosome {ECO:0000250|UniProtKB:Q5SSJ5}. Note=localized in nuclei but not in nucleoli in interphase. Colocalized with chromosomes in mitosis, with a gradually increased during G1 progression and a maximum level during late G1 phase (G1/S). {ECO:0000250|UniProtKB:Q5SSJ5}.
Q6PDM2	Q6PDM2;Q6PDM2-3;Q6PDM2-2	Srsf1	19.8582	19.0854	14.4748	NA	22.0333	22.1876	10.8763	10.8763	20.6127	20.1959	14.8878	17.141	Srsf1	19.4718	4.99704	0.00497565	0.00934108	13	22.1104	11.2341	1.36922e-06	5.43902e-05	20	20.4043	4.38989	0.0152534	0.0230496	17	Q6PDM2	SRSF1_MOUSE	Srsf1 Sfrs1	FUNCTION: Plays a role in preventing exon skipping, ensuring the accuracy of splicing and regulating alternative splicing (PubMed:28785060). Interacts with other spliceosomal components, via the RS domains, to form a bridge between the 5'- and 3'-splice site binding components, U1 snRNP and U2AF. Can stimulate binding of U1 snRNP to a 5'-splice site-containing pre-mRNA. Binds to purine-rich RNA s…	catalytic step 2 spliceosome [GO:0071013]; cytoplasm [GO:0005737]; nuclear speck [GO:0016607]; nucleoplasm [GO:0005654]; nucleus [GO:0005634]	alternative mRNA splicing, via spliceosome [GO:0000380]; cardiac muscle contraction [GO:0060048]; cellular response to interleukin-17 [GO:0097398]; interleukin-17-mediated signaling pathway [GO:0097400]; in utero embryonic development [GO:0001701]; mRNA 5'-splice site recognition [GO:0000395]; mRNA splicing, via spliceosome [GO:0000398]; mRNA stabilization [GO:0048255]; mRNA transport [GO:0051028…	DNA topoisomerase binding [GO:0044547]; mRNA binding [GO:0003729]; protein kinase B binding [GO:0043422]; RNA binding [GO:0003723]; RS domain binding [GO:0050733]	SUBCELLULAR LOCATION: Cytoplasm {ECO:0000250|UniProtKB:Q07955}. Nucleus speckle {ECO:0000269|PubMed:28785060}. Note=In nuclear speckles. Shuttles between the nucleus and the cytoplasm. Nuclear import is mediated via interaction with TNPO3. {ECO:0000250|UniProtKB:Q07955}.
Q8CBD1	Q8CBD1	Nrip1	NA	NA	NA	NA	NA	13.8023	NA	NA	14.9845	14.3654	10.2882	10.2882	Nrip1	#NUM!	NA	NA	NA	NA	13.8023	NA	NA	NA	NA	14.6749	4.38676	0.000471059	0.00146035	220	Q8CBD1	NRIP1_MOUSE	Nrip1	FUNCTION: Modulates transcriptional repression by nuclear hormone receptors such as NR2C1, thyroid hormone receptor and retinoic acid receptor/RARA. Essential for cumulus expansion and follicle rupture during ovulation. Also controls the balance between fat accumulation and energy expenditure. Positive regulator of the circadian clock gene expression: stimulates transcription of ARNTL/BMAL1, CLOC…	chromatin [GO:0000785]; cytosol [GO:0005829]; fibrillar center [GO:0001650]; histone deacetylase complex [GO:0000118]; nuclear speck [GO:0016607]; nucleolus [GO:0005730]; nucleoplasm [GO:0005654]; nucleus [GO:0005634]	cellular response to estradiol stimulus [GO:0071392]; circadian regulation of gene expression [GO:0032922]; lipid storage [GO:0019915]; negative regulation of transcription by RNA polymerase II [GO:0000122]; ovarian follicle rupture [GO:0001543]; ovulation [GO:0030728]; positive regulation of transcription by RNA polymerase II [GO:0045944]; regulation of transcription by RNA polymerase II [GO:000…	estrogen receptor binding [GO:0030331]; glucocorticoid receptor binding [GO:0035259]; histone deacetylase binding [GO:0042826]; nuclear receptor binding [GO:0016922]; retinoic acid receptor binding [GO:0042974]; retinoid X receptor binding [GO:0046965]; RNA polymerase II cis-regulatory region sequence-specific DNA binding [GO:0000978]; signaling receptor binding [GO:0005102]; transcription coacti…	SUBCELLULAR LOCATION: Nucleus {ECO:0000269|PubMed:15879431}.
Q8VH51	Q8VH51;Q8VH51-2;Q8VH51-3	Rbm39	14.941	14.2782	NA	12.6071	17.1578	16.5244	10.8763	10.8763	NA	16.617	NA	NA	Rbm39	14.6096	2.00248	0.0307626	0.0456847	100	16.8411	5.96483	0.000128063	0.000262955	242	16.617	NA	NA	NA	NA	Q8VH51	RBM39_MOUSE	Rbm39 Caper Rnpc2	FUNCTION: RNA-binding protein that acts as a pre-mRNA splicing factor. Acts by promoting exon inclusion via regulation of exon cassette splicing (By similarity). Also acts as a transcriptional coactivator for steroid nuclear receptors ESR1/ER-alpha and ESR2/ER-beta, and JUN/AP-1, independently of the pre-mRNA splicing factor activity (PubMed:11704680). {ECO:0000250|UniProtKB:Q14498, ECO:0000269|P…	centriolar satellite [GO:0034451]; microtubule cytoskeleton [GO:0015630]; nuclear speck [GO:0016607]; nucleoplasm [GO:0005654]; protein-containing complex [GO:0032991]	mRNA processing [GO:0006397]; regulation of mRNA splicing, via spliceosome [GO:0048024]; RNA splicing [GO:0008380]	RNA binding [GO:0003723]; RS domain binding [GO:0050733]	SUBCELLULAR LOCATION: Nucleus {ECO:0000305}.
Q569Z5	Q569Z5-2;Q569Z5	Ddx46	12.5563	12.1644	9.74255	9.74255	15.324	15.6197	10.8763	10.8763	14.0488	15.2541	10.2882	10.2882	Ddx46	12.3603	2.6178	0.000631127	0.00172047	129	15.4718	4.59555	5.34675e-05	0.000149723	355	14.6515	4.36329	0.00255587	0.00529874	221	Q569Z5	DDX46_MOUSE	Ddx46 Kiaa0801	FUNCTION: Plays an essential role in splicing, either prior to, or during A complex formation. {ECO:0000250}.	Cajal body [GO:0015030]; fibrillar center [GO:0001650]; membrane [GO:0016020]; nuclear speck [GO:0016607]; nucleus [GO:0005634]	mRNA splicing, via spliceosome [GO:0000398]	ATP binding [GO:0005524]; ATP hydrolysis activity [GO:0016887]; RNA binding [GO:0003723]; RNA helicase activity [GO:0003724]	SUBCELLULAR LOCATION: Nucleus speckle {ECO:0000250}. Nucleus, Cajal body {ECO:0000250}. Membrane {ECO:0000250|UniProtKB:Q7L014}; Lipid-anchor {ECO:0000250|UniProtKB:Q7L014}. Note=Present in Cajal bodies (CBs) and nuclear speckles. {ECO:0000250}.
P97311	P97311	Mcm6	12.8089	NA	NA	12.9406	16.5431	17.0914	10.8763	10.8763	13.7761	13.8091	15.4849	NA	Mcm6	12.8089	-0.131608	0.744627	0.771775	NA	16.8172	5.94092	8.88704e-05	0.000204143	244	13.7926	-1.69232	0.0158512	0.0235345	NA	P97311	MCM6_MOUSE	Mcm6 Mcmd6 Mis5	FUNCTION: Acts as component of the MCM2-7 complex (MCM complex) which is the putative replicative helicase essential for 'once per cell cycle' DNA replication initiation and elongation in eukaryotic cells. The active ATPase sites in the MCM2-7 ring are formed through the interaction surfaces of two neighboring subunits such that a critical structure of a conserved arginine finger motif is provide…	CMG complex [GO:0071162]; MCM complex [GO:0042555]; nucleoplasm [GO:0005654]; nucleus [GO:0005634]	DNA replication initiation [GO:0006270]; DNA unwinding involved in DNA replication [GO:0006268]; double-strand break repair via break-induced replication [GO:0000727]; mitotic DNA replication [GO:1902969]	ATP binding [GO:0005524]; ATP hydrolysis activity [GO:0016887]; DNA helicase activity [GO:0003678]; identical protein binding [GO:0042802]; single-stranded DNA binding [GO:0003697]	SUBCELLULAR LOCATION: Nucleus {ECO:0000250|UniProtKB:Q14566}. Chromosome {ECO:0000250|UniProtKB:Q14566}. Note=Binds to chromatin during G1 and detach from it during S phase. {ECO:0000250|UniProtKB:Q14566}.
P14873	P14873	Map1b	NA	NA	NA	NA	14.8066	12.7834	10.8763	10.8763	14.2406	15.0257	10.2882	10.2882	Map1b	#NUM!	NA	NA	NA	NA	13.795	2.91871	0.0319195	0.0340573	425	14.6331	4.34494	0.000841252	0.0021834	222	P14873	MAP1B_MOUSE	Map1b Mtap1b Mtap5	FUNCTION: Phosphorylated MAP1B may play a role in the cytoskeletal changes that accompany neurite extension. Possibly MAP1B binds to at least two tubulin subunits in the polymer, and this bridging of subunits might be involved in nucleating microtubule polymerization and in stabilizing microtubules. Acts as a positive cofactor in DAPK1-mediated autophagic vesicle formation and membrane blebbing (…	apical dendrite [GO:0097440]; axon [GO:0030424]; basal dendrite [GO:0097441]; cytoskeleton [GO:0005856]; cytosol [GO:0005829]; dendrite [GO:0030425]; dendritic spine [GO:0043197]; growth cone [GO:0030426]; hippocampal mossy fiber [GO:0097457]; microtubule [GO:0005874]; microtubule associated complex [GO:0005875]; neuronal cell body [GO:0043025]; perikaryon [GO:0043204]; perinuclear region of cyto…	axon extension [GO:0048675]; axonogenesis [GO:0007409]; cellular response to growth factor stimulus [GO:0071363]; cellular response to peptide hormone stimulus [GO:0071375]; dendrite development [GO:0016358]; developmental maturation [GO:0021700]; establishment of monopolar cell polarity [GO:0061162]; induction of synaptic plasticity by chemical substance [GO:0051915]; microtubule-based process […	actin binding [GO:0003779]; cytoskeletal regulatory protein binding [GO:0005519]; microtubule binding [GO:0008017]; phospholipid binding [GO:0005543]; protein-containing complex binding [GO:0044877]	SUBCELLULAR LOCATION: Cytoplasm, cytoskeleton {ECO:0000305|PubMed:21984824}. Cytoplasm {ECO:0000250}. Cell junction, synapse {ECO:0000269|PubMed:21984824}. Cell projection, dendritic spine {ECO:0000269|PubMed:21984824}. Note=Colocalizes with DAPK1 in the microtubules and cortical actin fibers. {ECO:0000250}.; SUBCELLULAR LOCATION: [MAP1 light chain LC1]: Cytoplasm {ECO:0000269|PubMed:21288476}.
Q7JJ13	Q7JJ13-2;Q7JJ13	Brd2	NA	NA	NA	NA	14.7864	14.9096	10.8763	10.8763	14.291	14.9718	10.2882	10.2882	Brd2	#NUM!	NA	NA	NA	NA	14.848	3.97171	3.38367e-05	0.000116661	388	14.6314	4.34321	0.000600883	0.00173136	223	Q7JJ13	BRD2_MOUSE	Brd2 Fsrg1 Kiaa4005 Ring3	FUNCTION: Binds hyperacetylated chromatin and plays a role in the regulation of transcription, probably by chromatin remodeling. Regulates transcription of the CCND1 gene. Plays a role in nucleosome assembly (By similarity). May play a role in spermatogenesis or folliculogenesis. {ECO:0000250, ECO:0000269|PubMed:9693039, ECO:0000269|PubMed:9811568}.	chromatin [GO:0000785]; cytoplasm [GO:0005737]; nuclear speck [GO:0016607]; nucleoplasm [GO:0005654]; nucleus [GO:0005634]	chromatin remodeling [GO:0006338]; neural tube closure [GO:0001843]; nucleosome assembly [GO:0006334]; protein phosphorylation [GO:0006468]; regulation of gene expression [GO:0010468]; regulation of transcription, DNA-templated [GO:0006355]; regulation of transcription by RNA polymerase II [GO:0006357]	chromatin binding [GO:0003682]; lysine-acetylated histone binding [GO:0070577]; nucleosomal histone binding [GO:0031493]; protein serine/threonine kinase activity [GO:0004674]	SUBCELLULAR LOCATION: Nucleus {ECO:0000269|PubMed:9693039, ECO:0000269|PubMed:9811568}. Note=Detected on chromatin and nucleosomes. {ECO:0000250}.
P53996	P53996-2;P53996-3;P53996	Cnbp	NA	NA	NA	NA	17.3885	16.1119	10.8763	10.8763	NA	14.3182	NA	NA	Cnbp	#NUM!	NA	NA	NA	NA	16.7502	5.87392	0.00102245	0.00137318	248	14.3182	NA	NA	NA	NA	P53996	CNBP_MOUSE	Cnbp Cnbp1 Znf9	FUNCTION: Single-stranded DNA-binding protein that preferentially binds to the sterol regulatory element (SRE) sequence 5'-GTGCGGTG-3', and thereby mediates transcriptional repression (By similarity). Has a role as transactivator of the Myc promoter (PubMed:12706888). Binds single-stranded RNA in a sequence-specific manner (By similarity). Binds G-rich elements in target mRNA coding sequences (By…	cytoplasm [GO:0005737]; cytosol [GO:0005829]; endoplasmic reticulum [GO:0005783]; nucleus [GO:0005634]	G-quadruplex DNA formation [GO:0071919]; negative regulation of transcription by RNA polymerase II [GO:0000122]; positive regulation of cell population proliferation [GO:0008284]; positive regulation of cytoplasmic translation [GO:2000767]; positive regulation of transcription, DNA-templated [GO:0045893]; positive regulation of transcription by RNA polymerase II [GO:0045944]	G-quadruplex DNA binding [GO:0051880]; mRNA binding [GO:0003729]; single-stranded DNA binding [GO:0003697]; single-stranded RNA binding [GO:0003727]; translation regulator activity [GO:0045182]; zinc ion binding [GO:0008270]	SUBCELLULAR LOCATION: Nucleus {ECO:0000269|PubMed:12706888}. Cytoplasm {ECO:0000269|Ref.2}. Endoplasmic reticulum {ECO:0000269|Ref.2}.
P21619	P21619;P21619-2	Lmnb2	NA	NA	NA	NA	17.937	16.4769	10.8763	10.8763	13.9282	15.263	10.2882	10.2882	Lmnb2	#NUM!	NA	NA	NA	NA	17.207	6.3307	0.0012127	0.00160997	223	14.5956	4.30747	0.00352953	0.00669593	224	P21619	LMNB2_MOUSE	Lmnb2	FUNCTION: Lamins are components of the nuclear lamina, a fibrous layer on the nucleoplasmic side of the inner nuclear membrane, which is thought to provide a framework for the nuclear envelope and may also interact with chromatin. {ECO:0000250|UniProtKB:Q03252}.	lamin filament [GO:0005638]; nuclear envelope [GO:0005635]; nuclear inner membrane [GO:0005637]; nuclear membrane [GO:0031965]; nucleus [GO:0005634]	NA	identical protein binding [GO:0042802]	SUBCELLULAR LOCATION: Nucleus lamina {ECO:0000250|UniProtKB:Q03252}.
Q3UHX2	Q3UHX2	Pdap1	NA	NA	NA	NA	16.8833	16.569	10.8763	10.8763	NA	NA	NA	NA	Pdap1	#NUM!	NA	NA	NA	NA	16.7262	5.8499	2.73803e-05	0.000106534	250	#NUM!	NA	NA	NA	NA	Q3UHX2	HAP28_MOUSE	Pdap1	NA	cytosol [GO:0005829]; extracellular space [GO:0005615]; plasma membrane [GO:0005886]	platelet-derived growth factor receptor signaling pathway [GO:0048008]	platelet-derived growth factor binding [GO:0048407]	NA
O88569	O88569;O88569-3;O88569-2	Hnrnpa2b1	18.4875	18.4474	14.2626	13.0036	22.6659	22.3127	14.8912	14.3921	20.0258	19.2026	14.2079	16.4633	Hnrnpa2b1	18.4675	4.83438	0.0014647	0.00359846	19	22.4893	7.84764	4.82928e-05	0.000142646	18	19.6142	4.27856	0.0186737	0.0273666	29	O88569	ROA2_MOUSE	Hnrnpa2b1 Hnrpa2b1	FUNCTION: Heterogeneous nuclear ribonucleoprotein (hnRNP) that associates with nascent pre-mRNAs, packaging them into hnRNP particles. The hnRNP particle arrangement on nascent hnRNA is non-random and sequence-dependent and serves to condense and stabilize the transcripts and minimize tangling and knotting. Packaging plays a role in various processes such as transcription, pre-mRNA processing, RN…	Cajal body [GO:0015030]; catalytic step 2 spliceosome [GO:0071013]; chromatin [GO:0000785]; chromosome, telomeric region [GO:0000781]; cytoplasm [GO:0005737]; extracellular exosome [GO:0070062]; glutamatergic synapse [GO:0098978]; neuronal cell body [GO:0043025]; neuronal ribonucleoprotein granule [GO:0071598]; neuron projection [GO:0043005]; nuclear matrix [GO:0016363]; nucleoplasm [GO:0005654];…	G-quadruplex DNA unwinding [GO:0044806]; miRNA transport [GO:1990428]; mRNA export from nucleus [GO:0006406]; mRNA processing [GO:0006397]; mRNA splicing, via spliceosome [GO:0000398]; negative regulation of mRNA splicing, via spliceosome [GO:0048025]; negative regulation of transcription by RNA polymerase II [GO:0000122]; positive regulation of telomerase RNA reverse transcriptase activity [GO:1…	DNA polymerase binding [GO:0070182]; G-rich strand telomeric DNA binding [GO:0098505]; identical protein binding [GO:0042802]; miRNA binding [GO:0035198]; mRNA 3'-UTR binding [GO:0003730]; mRNA CDS binding [GO:1990715]; N6-methyladenosine-containing RNA binding [GO:1990247]; pre-mRNA intronic binding [GO:0097157]; regulatory region RNA binding [GO:0001069]; RNA binding [GO:0003723]; single-strand…	SUBCELLULAR LOCATION: Nucleus {ECO:0000269|PubMed:31320558}. Nucleus, nucleoplasm {ECO:0000250|UniProtKB:P22626}. Cytoplasm {ECO:0000269|PubMed:31320558}. Cytoplasmic granule {ECO:0000250|UniProtKB:P22626}. Secreted, extracellular exosome {ECO:0000250|UniProtKB:P22626}. Note=Localized in cytoplasmic mRNP granules containing untranslated mRNAs. Component of ribonucleosomes. Not found in the nucleo…
P41778	P41778-2;P41778	Pbx1	NA	NA	NA	NA	16.8179	16.5961	10.8763	10.8763	15.622	NA	NA	NA	Pbx1	#NUM!	NA	NA	NA	NA	16.707	5.83073	1.62579e-05	7.8575e-05	252	15.622	NA	NA	NA	NA	P41778	PBX1_MOUSE	Pbx1 Pbx-1	FUNCTION: Transcription factor which binds the DNA sequence 5'-TGATTGAT-3' as part of a heterodimer with HOX proteins such as HOXA1, HOXA5, HOXB7 and HOXB8 (By similarity). Binds the DNA sequence 5'-TGATTGAC-3' in complex with a nuclear factor which is not a class I HOX protein (By similarity). Has also been shown to bind the DNA sequence 5'-ATCAATCAA-3' cooperatively with HOXA5, HOXB7, HOXB8, HO…	cytoplasm [GO:0005737]; nucleoplasm [GO:0005654]; nucleus [GO:0005634]; RNA polymerase II transcription regulator complex [GO:0090575]; transcription regulator complex [GO:0005667]	adrenal gland development [GO:0030325]; animal organ morphogenesis [GO:0009887]; anterior/posterior pattern specification [GO:0009952]; brain development [GO:0007420]; branching involved in ureteric bud morphogenesis [GO:0001658]; embryonic hemopoiesis [GO:0035162]; embryonic limb morphogenesis [GO:0030326]; embryonic organ development [GO:0048568]; embryonic skeletal system development [GO:00487…	DNA binding [GO:0003677]; DNA-binding transcription activator activity, RNA polymerase II-specific [GO:0001228]; DNA-binding transcription factor activity, RNA polymerase II-specific [GO:0000981]; DNA-binding transcription factor binding [GO:0140297]; RNA polymerase II cis-regulatory region sequence-specific DNA binding [GO:0000978]; RNA polymerase II transcription regulatory region sequence-spec…	SUBCELLULAR LOCATION: Nucleus {ECO:0000269|PubMed:32190943}.
Q8BXJ2	Q8BXJ2-3;Q8BXJ2;Q8BXJ2-4;Q8BXJ2-2	Trerf1	NA	NA	NA	NA	15.424	NA	NA	NA	14.337	14.795	10.2882	10.2882	Trerf1	#NUM!	NA	NA	NA	NA	15.424	NA	NA	NA	NA	14.566	4.27784	0.000282856	0.00100178	225	Q8BXJ2	TREF1_MOUSE	Trerf1	FUNCTION: Binds DNA and activates transcription of CYP11A1. Interaction with CREBBP and EP300 results in a synergistic transcriptional activation of CYP11A1. {ECO:0000250|UniProtKB:Q96PN7}.	cytosol [GO:0005829]; fibrillar center [GO:0001650]; histone deacetylase complex [GO:0000118]; nucleoplasm [GO:0005654]; nucleus [GO:0005634]; transcription regulator complex [GO:0005667]	cellular response to progesterone stimulus [GO:0071393]; histone deacetylation [GO:0016575]; negative regulation of transcription, DNA-templated [GO:0045892]; positive regulation of transcription, DNA-templated [GO:0045893]; positive regulation of transcription by RNA polymerase II [GO:0045944]; progesterone receptor signaling pathway [GO:0050847]; regulation of transcription by RNA polymerase II…	DNA binding [GO:0003677]; metal ion binding [GO:0046872]; nuclear receptor coactivator activity [GO:0030374]; progesterone receptor binding [GO:0033142]; transcription coactivator activity [GO:0003713]; transcription coactivator binding [GO:0001223]; transcription corepressor activity [GO:0003714]	SUBCELLULAR LOCATION: Nucleus {ECO:0000255|PROSITE-ProRule:PRU00512, ECO:0000255|PROSITE-ProRule:PRU00624}.
Q6P4T2	Q6P4T2	Snrnp200	12.0758	13.1293	9.74255	9.74255	17.3808	16.9331	10.8763	10.8763	15.4192	16.8134	11.8498	NA	Snrnp200	12.6025	2.86	0.00477591	0.00906156	126	17.157	6.28067	4.53381e-05	0.000141528	227	16.1163	4.26653	0.0310588	0.0432786	153	Q6P4T2	U520_MOUSE	Snrnp200 Kiaa0788	FUNCTION: Plays role in pre-mRNA splicing as core component of precatalytic, catalytic and postcatalytic spliceosomal complexes. Involved in spliceosome assembly, activation and disassembly. Mediates changes in the dynamic network of RNA-RNA interactions in the spliceosome. Catalyzes the ATP-dependent unwinding of U4/U6 RNA duplices, an essential step in the assembly of a catalytically active spl…	catalytic step 2 spliceosome [GO:0071013]; nucleoplasm [GO:0005654]; nucleus [GO:0005634]; spliceosomal complex [GO:0005681]; U2-type catalytic step 1 spliceosome [GO:0071006]; U2-type precatalytic spliceosome [GO:0071005]; U4/U6 x U5 tri-snRNP complex [GO:0046540]; U5 snRNP [GO:0005682]	mRNA splicing, via spliceosome [GO:0000398]; spliceosome conformational change to release U4 (or U4atac) and U1 (or U11) [GO:0000388]	ATP binding [GO:0005524]; ATP hydrolysis activity [GO:0016887]; helicase activity [GO:0004386]; identical protein binding [GO:0042802]; nucleic acid binding [GO:0003676]; RNA helicase activity [GO:0003724]	SUBCELLULAR LOCATION: Nucleus {ECO:0000250|UniProtKB:O75643}.
Q8K3V4	Q8K3V4	Padi6	NA	NA	NA	NA	16.8183	16.5564	10.8763	10.8763	NA	NA	NA	NA	Padi6	#NUM!	NA	NA	NA	NA	16.6873	5.81106	2.067e-05	9.09482e-05	254	#NUM!	NA	NA	NA	NA	Q8K3V4	PADI6_MOUSE	Padi6 Pad6 Padi5	FUNCTION: Catalyzes the deimination of arginine residues of proteins (By similarity). In oocytes, is released during cortical reaction and plays a role in preimplantation cleavage and early embryonic development (PubMed:16137333). May be involved in cytoskeletal reorganization in the egg and early embryo (PubMed:17587491). {ECO:0000250, ECO:0000269|PubMed:16137333, ECO:0000269|PubMed:17587491}.	cortical granule [GO:0060473]; cytoplasm [GO:0005737]; intermediate filament cytoskeleton [GO:0045111]; nucleus [GO:0005634]	cellular protein localization [GO:0034613]; cytoplasm organization [GO:0007028]; cytoskeleton organization [GO:0007010]; embryonic cleavage [GO:0040016]; histone citrullination [GO:0036414]; protein citrullination [GO:0018101]; regulation of translation by machinery localization [GO:0043143]	calcium ion binding [GO:0005509]; protein-arginine deiminase activity [GO:0004668]	SUBCELLULAR LOCATION: Cytoplasm {ECO:0000269|PubMed:12654293}. Nucleus {ECO:0000269|PubMed:12654293}. Cytoplasmic vesicle, secretory vesicle, Cortical granule {ECO:0000269|PubMed:16137333}. Note=Predominantly cytoplasmic (oocyte cytoplasmic sheets), also nuclear. Released extracellularly during the cortical reaction, and remains associated with the blastomeres surfaces as a peripheral membrane pr…
O35381	O35381;Q9EST5;Q9EST5-2;Q64G17	Anp32a;Anp32b	16.3695	NA	NA	NA	19.3206	19.6401	10.8763	10.8763	18.4357	18.4268	NA	14.1651	Anp32a	16.3695	NA	NA	NA	NA	19.4804	8.60407	8.14207e-06	5.87756e-05	93	18.4312	4.26608	0.00214214	0.00449586	57	O35381	AN32A_MOUSE	Anp32a Anp32 Lanp	FUNCTION: Multifunctional protein that is involved in the regulation of many processes including tumor suppression, apoptosis, cell cycle progression or transcription. Promotes apoptosis by favouring the activation of caspase-9/CASP9 and allowing apoptosome formation. In addition, plays a role in the modulation of histone acetylation and transcription as part of the INHAT (inhibitor of histone ac…	cytoplasm [GO:0005737]; endoplasmic reticulum [GO:0005783]; nuclear matrix [GO:0016363]; nucleus [GO:0005634]; perinuclear region of cytoplasm [GO:0048471]	nucleocytoplasmic transport [GO:0006913]; regulation of apoptotic process [GO:0042981]	histone binding [GO:0042393]	SUBCELLULAR LOCATION: Nucleus {ECO:0000269|PubMed:12807913}. Cytoplasm {ECO:0000269|PubMed:12807913}. Endoplasmic reticulum {ECO:0000250}. Note=Shuttles between nucleus and cytoplasm. Translocates to the cytoplasm during the process of neuritogenesis.
P62960	P62960	Ybx1	NA	NA	NA	NA	17.2003	16.0923	10.8763	10.8763	14.339	NA	14.2463	NA	Ybx1	#NUM!	NA	NA	NA	NA	16.6463	5.76998	0.000706964	0.0010112	256	14.339	0.0927196	0.843292	0.853331	NA	P62960	YBOX1_MOUSE	Ybx1 Msy-1 Msy1 Nsep1 Yb1	FUNCTION: DNA- and RNA-binding protein involved in various processes, such as translational repression, RNA stabilization, mRNA splicing, DNA repair and transcription regulation (PubMed:8505341, PubMed:29712925). Predominantly acts as a RNA-binding protein: binds preferentially to the 5'-[CU]CUGCG-3' RNA motif and specifically recognizes mRNA transcripts modified by C5-methylcytosine (m5C) (By si…	CRD-mediated mRNA stability complex [GO:0070937]; cytoplasm [GO:0005737]; cytoplasmic stress granule [GO:0010494]; cytosol [GO:0005829]; dendrite [GO:0030425]; extracellular exosome [GO:0070062]; histone pre-mRNA 3'end processing complex [GO:0071204]; intracellular membrane-bounded organelle [GO:0043231]; messenger ribonucleoprotein complex [GO:1990124]; neuronal cell body [GO:0043025]; nuclear m…	cellular response to interleukin-7 [GO:0098761]; CRD-mediated mRNA stabilization [GO:0070934]; embryonic morphogenesis [GO:0048598]; epidermis development [GO:0008544]; in utero embryonic development [GO:0001701]; miRNA transport [GO:1990428]; mRNA processing [GO:0006397]; mRNA stabilization [GO:0048255]; negative regulation of apoptotic process [GO:0043066]; negative regulation of cellular senes…	C5-methylcytidine-containing RNA binding [GO:0062153]; chromatin binding [GO:0003682]; GTPase binding [GO:0051020]; miRNA binding [GO:0035198]; mRNA binding [GO:0003729]; nucleic acid binding [GO:0003676]; p53 binding [GO:0002039]; RNA binding [GO:0003723]; sequence-specific DNA binding [GO:0043565]; sequence-specific double-stranded DNA binding [GO:1990837]; single-stranded DNA binding [GO:00036…	SUBCELLULAR LOCATION: Cytoplasm {ECO:0000250|UniProtKB:P67809}. Nucleus {ECO:0000250|UniProtKB:P67809}. Cytoplasmic granule {ECO:0000250|UniProtKB:P67809}. Secreted {ECO:0000250|UniProtKB:P67809}. Secreted, extracellular exosome {ECO:0000250|UniProtKB:P67809}. Note=Predominantly cytoplasmic in proliferating cells. Cytotoxic stress and DNA damage enhance translocation to the nucleus. Localized in …
Q6P542	Q6P542	Abcf1	NA	NA	NA	NA	14.2603	NA	NA	NA	14.0148	15.0801	10.2882	10.2882	Abcf1	#NUM!	NA	NA	NA	NA	14.2603	NA	NA	NA	NA	14.5475	4.25928	0.00196742	0.00420706	226	Q6P542	ABCF1_MOUSE	Abcf1	FUNCTION: Required for efficient Cap- and IRES-mediated mRNA translation initiation. Not involved in the ribosome biogenesis (By similarity). {ECO:0000250}.	cytoplasm [GO:0005737]; cytosol [GO:0005829]; nuclear envelope [GO:0005635]; nucleoplasm [GO:0005654]; polysomal ribosome [GO:0042788]; ribosome [GO:0005840]	positive regulation of translation [GO:0045727]; translational initiation [GO:0006413]	ATP binding [GO:0005524]; ribosome binding [GO:0043022]; translation activator activity [GO:0008494]	SUBCELLULAR LOCATION: Cytoplasm {ECO:0000250|UniProtKB:Q8NE71}. Nucleus, nucleoplasm {ECO:0000250|UniProtKB:Q8NE71}. Nucleus envelope {ECO:0000250|UniProtKB:Q8NE71}.
Q8K019	Q8K019;Q8K019-2;Q8K019-3	Bclaf1	17.078	16.4094	NA	12.6703	19.4294	19.0723	10.8763	10.8763	18.8277	19.3942	NA	14.8585	Bclaf1	16.7437	4.07341	0.00617974	0.011079	47	19.2509	8.37458	1.09993e-05	6.2737e-05	107	19.111	4.25251	0.00670601	0.0115154	38	Q8K019	BCLF1_MOUSE	Bclaf1 Btf Kiaa0164	FUNCTION: Death-promoting transcriptional repressor. May be involved in cyclin-D1/CCND1 mRNA stability through the SNARP complex which associates with both the 3'end of the CCND1 gene and its mRNA (By similarity). {ECO:0000250}.	cytoplasm [GO:0005737]; mediator complex [GO:0016592]; nuclear speck [GO:0016607]; nucleoplasm [GO:0005654]; nucleus [GO:0005634]	apoptotic process [GO:0006915]; cellular response to leukemia inhibitory factor [GO:1990830]; negative regulation of transcription, DNA-templated [GO:0045892]; positive regulation of apoptotic process [GO:0043065]; positive regulation of DNA-templated transcription, initiation [GO:2000144]; positive regulation of intrinsic apoptotic signaling pathway [GO:2001244]; positive regulation of response …	DNA binding [GO:0003677]; transcription coregulator activity [GO:0003712]	SUBCELLULAR LOCATION: Cytoplasm {ECO:0000250}. Nucleus {ECO:0000250}. Nucleus speckle {ECO:0000250|UniProtKB:Q9NYF8}. Nucleus, nucleoplasm {ECO:0000250|UniProtKB:Q9NYF8}.
P06801	P06801	Me1	NA	NA	NA	NA	NA	NA	NA	NA	14.3795	14.6979	10.2882	10.2882	Me1	#NUM!	NA	NA	NA	NA	#NUM!	NA	NA	NA	NA	14.5387	4.25056	0.000170608	0.000707398	227	P06801	MAOX_MOUSE	Me1 Mod-1 Mod1	NA	cytosol [GO:0005829]; mitochondrion [GO:0005739]	malate metabolic process [GO:0006108]; pyruvate metabolic process [GO:0006090]; regulation of NADP metabolic process [GO:1902031]; response to hormone [GO:0009725]	identical protein binding [GO:0042802]; malate dehydrogenase (decarboxylating) (NAD+) activity [GO:0004471]; malate dehydrogenase (decarboxylating) (NADP+) activity [GO:0004473]; malic enzyme activity [GO:0004470]; manganese ion binding [GO:0030145]; NAD binding [GO:0051287]; NADP binding [GO:0050661]; oxaloacetate decarboxylase activity [GO:0008948]	SUBCELLULAR LOCATION: Cytoplasm.
P10922	P10922	H1f0	19.6852	19.343	19.0161	19.6041	23.3188	22.7941	16.474	15.88	21.1943	22.5142	16.1713	19.1074	H1f0	19.5141	0.204	0.542262	0.592593	NA	23.0564	6.87946	0.00015105	0.000299507	12	21.8542	4.21488	0.0424163	0.0570022	11	P10922	H10_MOUSE	H1-0 H1f0 H1fv	FUNCTION: Histones H1 are necessary for the condensation of nucleosome chains into higher-order structures. The histones H1.0 are found in cells that are in terminal stages of differentiation or that have low rates of cell division.	actin cytoskeleton [GO:0015629]; chromatin [GO:0000785]; euchromatin [GO:0000791]; Golgi apparatus [GO:0005794]; nuclear body [GO:0016604]; nucleoplasm [GO:0005654]; nucleosome [GO:0000786]; nucleus [GO:0005634]; transcription repressor complex [GO:0017053]	chromosome condensation [GO:0030261]; gene silencing [GO:0016458]; heterochromatin assembly [GO:0031507]; negative regulation of DNA recombination [GO:0045910]; negative regulation of transcription by RNA polymerase II [GO:0000122]; nucleosome assembly [GO:0006334]; nucleosome positioning [GO:0016584]; positive regulation of transcription regulatory region DNA binding [GO:2000679]	chromatin DNA binding [GO:0031490]; double-stranded DNA binding [GO:0003690]; minor groove of adenine-thymine-rich DNA binding [GO:0003680]; nucleosomal DNA binding [GO:0031492]	SUBCELLULAR LOCATION: Nucleus. Chromosome.
P08775	P08775	Polr2a	13.9492	11.9525	12.3744	11.7087	17.2549	16.3612	NA	11.8066	15.7896	17.1175	10.8919	13.6201	Polr2a	12.9508	0.909272	0.341522	0.395133	NA	16.808	5.00144	0.00817617	0.00932689	245	16.4535	4.19753	0.0368222	0.050647	134	P08775	RPB1_MOUSE	Polr2a Rpii215 Rpo2-1	FUNCTION: DNA-dependent RNA polymerase catalyzes the transcription of DNA into RNA using the four ribonucleoside triphosphates as substrates. Largest and catalytic component of RNA polymerase II which synthesizes mRNA precursors and many functional non-coding RNAs. Forms the polymerase active center together with the second largest subunit. Pol II is the central component of the basal RNA polymer…	cytoplasm [GO:0005737]; euchromatin [GO:0000791]; nucleoplasm [GO:0005654]; nucleus [GO:0005634]; RNA polymerase II, core complex [GO:0005665]	cellular response to oxygen levels [GO:0071453]; DNA-templated transcription, termination [GO:0006353]; positive regulation of RNA splicing [GO:0033120]; response to organic cyclic compound [GO:0014070]; transcription by RNA polymerase II [GO:0006366]	core promoter sequence-specific DNA binding [GO:0001046]; DNA binding [GO:0003677]; DNA-directed 5'-3' RNA polymerase activity [GO:0003899]; kinase binding [GO:0019900]; metal ion binding [GO:0046872]; promoter-specific chromatin binding [GO:1990841]; protein C-terminus binding [GO:0008022]; ubiquitin protein ligase binding [GO:0031625]	SUBCELLULAR LOCATION: Nucleus {ECO:0000269|PubMed:24207025, ECO:0000269|PubMed:26687004}. Cytoplasm {ECO:0000250|UniProtKB:P24928}. Chromosome {ECO:0000250|UniProtKB:P24928}. Note=Hypophosphorylated form is mainly found in the cytoplasm, while the hyperphosphorylated and active form is nuclear (By similarity). Co-localizes with kinase SRPK2 and helicase DDX23 at chromatin loci where unscheduled R…
Q99MN9	Q99MN9	Pccb	NA	NA	NA	NA	NA	NA	NA	NA	14.2073	14.7029	10.2882	10.2882	Pccb	#NUM!	NA	NA	NA	NA	#NUM!	NA	NA	NA	NA	14.4551	4.16695	0.000353967	0.00116844	228	Q99MN9	PCCB_MOUSE	Pccb	FUNCTION: This is one of the 2 subunits of the biotin-dependent propionyl-CoA carboxylase (PCC), a mitochondrial enzyme involved in the catabolism of odd chain fatty acids, branched-chain amino acids isoleucine, threonine, methionine, and valine and other metabolites. Propionyl-CoA carboxylase catalyzes the carboxylation of propionyl-CoA/propanoyl-CoA to D-methylmalonyl-CoA/(S)-methylmalonyl-CoA …	catalytic complex [GO:1902494]; mitochondrial matrix [GO:0005759]; mitochondrion [GO:0005739]	NA	ATP binding [GO:0005524]; propionyl-CoA carboxylase activity [GO:0004658]	SUBCELLULAR LOCATION: Mitochondrion matrix {ECO:0000250|UniProtKB:P05166}.
Q9Z1X4	Q9Z1X4-2;Q9Z1X4;Q9Z1X4-3;Q91WM1-2;Q91WM1	Ilf3	13.9565	NA	NA	NA	17.1483	16.1089	10.8763	10.8763	NA	NA	NA	NA	Ilf3	13.9565	NA	NA	NA	NA	16.6286	5.75229	0.000590189	0.000862871	258	#NUM!	NA	NA	NA	NA	Q9Z1X4	ILF3_MOUSE	Ilf3	FUNCTION: RNA-binding protein that plays an essential role in the biogenesis of circular RNAs (circRNAs) which are produced by back-splicing circularization of pre-mRNAs. Within the nucleus, promotes circRNAs processing by stabilizing the regulatory elements residing in the flanking introns of the circularized exons. Plays thereby a role in the back-splicing of a subset of circRNAs. As a conseque…	cytoplasm [GO:0005737]; mitochondrion [GO:0005739]; nucleolus [GO:0005730]; nucleoplasm [GO:0005654]; nucleus [GO:0005634]; ribonucleoprotein complex [GO:1990904]	defense response to virus [GO:0051607]; negative regulation of transcription, DNA-templated [GO:0045892]; negative regulation of translation [GO:0017148]; negative regulation of viral genome replication [GO:0045071]; positive regulation of transcription, DNA-templated [GO:0045893]; protein methylation [GO:0006479]; protein phosphorylation [GO:0006468]	DNA binding [GO:0003677]; double-stranded RNA binding [GO:0003725]; enzyme binding [GO:0019899]; mRNA 3'-UTR AU-rich region binding [GO:0035925]; single-stranded RNA binding [GO:0003727]	SUBCELLULAR LOCATION: Nucleus, nucleolus {ECO:0000250|UniProtKB:Q12906}. Cytoplasm {ECO:0000269|PubMed:21123651}. Nucleus {ECO:0000269|PubMed:21123651}. Note=Localizes in the cytoplasm in response to viral infection. The unphosphorylated form is retained in the nucleus by ILF2. Phosphorylation at Thr-188 and Thr-315 causes the dissociation of ILF2 from the ILF2-ILF3 complex resulting in a cytopla…
P43275	P43275	Hist1h1a	21.4444	21.2833	18.2096	18.6263	24.2792	23.3017	18.0476	NA	21.1448	19.7527	15.7048	18.7173	Hist1h1a	21.3638	2.94588	0.000537877	0.00150757	8	23.7905	5.74287	0.00723607	0.00835766	10	20.4487	3.23771	0.0868898	0.110233	NA	P43275	H11_MOUSE	H1-1 H1a H1f1 Hist1h1a	FUNCTION: Histone H1 protein binds to linker DNA between nucleosomes forming the macromolecular structure known as the chromatin fiber. Histones H1 are necessary for the condensation of nucleosome chains into higher-order structured fibers. Acts also as a regulator of individual gene transcription through chromatin remodeling, nucleosome spacing and DNA methylation (By similarity). {ECO:0000250}.	cell surface [GO:0009986]; chromatin [GO:0000785]; euchromatin [GO:0000791]; nucleoplasm [GO:0005654]; nucleosome [GO:0000786]; nucleus [GO:0005634]; vesicle [GO:0031982]	chromosome condensation [GO:0030261]; negative regulation of DNA recombination [GO:0045910]; nucleosome assembly [GO:0006334]; nucleosome positioning [GO:0016584]; positive regulation of receptor-mediated endocytosis [GO:0048260]; spermatogenesis [GO:0007283]	chromatin DNA binding [GO:0031490]; DNA binding [GO:0003677]; double-stranded DNA binding [GO:0003690]; heparin binding [GO:0008201]; nucleosomal DNA binding [GO:0031492]	SUBCELLULAR LOCATION: Nucleus. Chromosome. Note=Mainly localizes in euchromatin. {ECO:0000250}.
Q9JII5	Q9JII5-2;Q9JII5	Dazap1	NA	NA	NA	NA	16.2727	16.9508	10.8763	10.8763	NA	NA	NA	NA	Dazap1	#NUM!	NA	NA	NA	NA	16.6118	5.73549	0.000174821	0.000331013	259	#NUM!	NA	NA	NA	NA	Q9JII5	DAZP1_MOUSE	Dazap1	FUNCTION: RNA-binding protein, which may be required during spermatogenesis. {ECO:0000250}.	cytoplasm [GO:0005737]; cytosol [GO:0005829]; nucleoplasm [GO:0005654]; nucleus [GO:0005634]; protein-containing complex [GO:0032991]; ribonucleoprotein complex [GO:1990904]	cell differentiation [GO:0030154]; cell population proliferation [GO:0008283]; maternal placenta development [GO:0001893]; positive regulation of mRNA splicing, via spliceosome [GO:0048026]; spermatogenesis [GO:0007283]	mRNA 3'-UTR binding [GO:0003730]; poly(G) binding [GO:0034046]; poly(U) RNA binding [GO:0008266]; RNA binding [GO:0003723]; RNA stem-loop binding [GO:0035613]	SUBCELLULAR LOCATION: Cytoplasm. Nucleus. Note=Predominantly cytoplasmic. Nuclear at some stages of spermatozoides development. In midpachytene spermatocytes, it is localized in both the cytoplasm and the nuclei and is clearly excluded from the sex vesicles. In round spermatids, it localizes mainly in the nuclei, whereas in elongated spermatids, it localizes to the cytoplasm.
Q8BMS1	Q8BMS1	Hadha	NA	NA	NA	NA	14.3074	NA	NA	NA	14.3956	14.4836	10.2882	10.2882	Hadha	#NUM!	NA	NA	NA	NA	14.3074	NA	NA	NA	NA	14.4396	4.15144	9.5054e-05	0.000521264	229	Q8BMS1	ECHA_MOUSE	Hadha	FUNCTION: Mitochondrial trifunctional enzyme catalyzes the last three of the four reactions of the mitochondrial beta-oxidation pathway. The mitochondrial beta-oxidation pathway is the major energy-producing process in tissues and is performed through four consecutive reactions breaking down fatty acids into acetyl-CoA. Among the enzymes involved in this pathway, the trifunctional enzyme exhibits…	mitochondrial fatty acid beta-oxidation multienzyme complex [GO:0016507]; mitochondrial inner membrane [GO:0005743]; mitochondrial nucleoid [GO:0042645]; mitochondrion [GO:0005739]	cardiolipin acyl-chain remodeling [GO:0035965]; fatty acid beta-oxidation [GO:0006635]; response to insulin [GO:0032868]; response to xenobiotic stimulus [GO:0009410]	3-hydroxyacyl-CoA dehydrogenase activity [GO:0003857]; acetyl-CoA C-acyltransferase activity [GO:0003988]; enoyl-CoA hydratase activity [GO:0004300]; fatty-acyl-CoA binding [GO:0000062]; long-chain-3-hydroxyacyl-CoA dehydrogenase activity [GO:0016509]; long-chain-enoyl-CoA hydratase activity [GO:0016508]; NAD+ binding [GO:0070403]; NAD binding [GO:0051287]; protein-containing complex binding [GO:…	SUBCELLULAR LOCATION: Mitochondrion {ECO:0000250|UniProtKB:P40939}. Mitochondrion inner membrane {ECO:0000250|UniProtKB:P40939}. Note=Protein stability and association with mitochondrion inner membrane do not require HADHB. {ECO:0000250|UniProtKB:P40939}.
Q69Z99	Q69Z99	Znf512	13.4426	NA	NA	NA	18.2678	17.5585	10.8763	10.8763	14.5416	14.1976	10.2882	10.2882	Znf512	13.4426	NA	NA	NA	NA	17.9131	7.03684	0.000102738	0.000222839	179	14.3696	4.08145	0.000213339	0.000832941	230	Q69Z99	ZN512_MOUSE	Znf512 Kiaa1805 Zfp512	FUNCTION: May be involved in transcriptional regulation. {ECO:0000250}.	nucleus [GO:0005634]	NA	DNA binding [GO:0003677]; metal ion binding [GO:0046872]	SUBCELLULAR LOCATION: Nucleus {ECO:0000305}.
P49312	P49312;P49312-2	Hnrnpa1	17.701	17.3967	NA	14.0102	21.0827	20.4601	10.8763	10.8763	18.3173	16.4858	13.3428	NA	Hnrnpa1	17.5489	3.53871	0.00301362	0.00651052	28	20.7714	9.89514	2.40318e-05	9.91311e-05	42	17.4015	4.05877	0.0573819	0.0753275	98	P49312	ROA1_MOUSE	Hnrnpa1 Fli-2 Hnrpa1 Tis	FUNCTION: Involved in the packaging of pre-mRNA into hnRNP particles, transport of poly(A) mRNA from the nucleus to the cytoplasm and modulation of splice site selection. Plays a role in the splicing of pyruvate kinase PKM by binding repressively to sequences flanking PKM exon 9, inhibiting exon 9 inclusion and resulting in exon 10 inclusion and production of the PKM M2 isoform. Binds to the IRES…	catalytic step 2 spliceosome [GO:0071013]; cytoplasm [GO:0005737]; cytosol [GO:0005829]; nucleoplasm [GO:0005654]; nucleoplasmic periphery of the nuclear pore complex [GO:1990826]; nucleus [GO:0005634]; ribonucleoprotein complex [GO:1990904]; spliceosomal complex [GO:0005681]	alternative mRNA splicing, via spliceosome [GO:0000380]; cellular response to potassium ion [GO:0035865]; cellular response to sodium arsenite [GO:1903936]; cellular response to tunicamycin [GO:1904577]; import into nucleus [GO:0051170]; mRNA transport [GO:0051028]; nuclear export [GO:0051168]; positive regulation of action potential [GO:0045760]; positive regulation of gene expression [GO:001062…	DNA/DNA annealing activity [GO:1990814]; G-rich strand telomeric DNA binding [GO:0098505]; identical protein binding [GO:0042802]; miRNA binding [GO:0035198]; mRNA 3'-UTR binding [GO:0003730]; mRNA binding [GO:0003729]; pre-mRNA binding [GO:0036002]; protein domain specific binding [GO:0019904]; RNA binding [GO:0003723]; RNA strand annealing activity [GO:0033592]; sequence-specific mRNA binding […	SUBCELLULAR LOCATION: Nucleus {ECO:0000250|UniProtKB:P09651}. Cytoplasm {ECO:0000250|UniProtKB:P09651}. Note=Localized in cytoplasmic mRNP granules containing untranslated mRNAs. Shuttles continuously between the nucleus and the cytoplasm along with mRNA. Component of ribonucleosomes. {ECO:0000250|UniProtKB:P09651}.
P46935	P46935	Nedd4	NA	NA	NA	NA	14.7246	15.1967	10.8763	10.8763	13.9021	14.7654	10.2882	10.2882	Nedd4	#NUM!	NA	NA	NA	NA	14.9606	4.08436	0.000204302	0.000370148	380	14.3337	4.04557	0.00133261	0.00316844	231	P46935	NEDD4_MOUSE	Nedd4 Kiaa0093 Nedd-4 Nedd4-1 Nedd4a	FUNCTION: E3 ubiquitin-protein ligase which accepts ubiquitin from an E2 ubiquitin-conjugating enzyme in the form of a thioester and then directly transfers the ubiquitin to targeted substrates. Specifically ubiquitinates 'Lys-63' in target proteins (By similarity). Monoubiquitinates IGF1R at multiple sites, thus leading to receptor internalization and degradation in lysosomes. Ubiquitinates FGFR…	cell cortex [GO:0005938]; chromatin [GO:0000785]; cytoplasm [GO:0005737]; cytosol [GO:0005829]; dendritic spine [GO:0043197]; glutamatergic synapse [GO:0098978]; Golgi apparatus [GO:0005794]; membrane [GO:0016020]; membrane raft [GO:0045121]; microvillus [GO:0005902]; perinuclear region of cytoplasm [GO:0048471]; plasma membrane [GO:0005886]; postsynaptic cytosol [GO:0099524]; protein-containing …	adaptive immune response [GO:0002250]; blood vessel morphogenesis [GO:0048514]; cellular response to UV [GO:0034644]; endocardial cushion development [GO:0003197]; formation of structure involved in a symbiotic process [GO:0044111]; glucocorticoid receptor signaling pathway [GO:0042921]; lysosomal transport [GO:0007041]; negative regulation of sodium ion transmembrane transporter activity [GO:200…	beta-2 adrenergic receptor binding [GO:0031698]; enzyme binding [GO:0019899]; ionotropic glutamate receptor binding [GO:0035255]; phosphoserine residue binding [GO:0050815]; phosphothreonine residue binding [GO:0050816]; proline-rich region binding [GO:0070064]; protein C-terminus binding [GO:0008022]; protein domain specific binding [GO:0019904]; RNA polymerase binding [GO:0070063]; sodium chann…	SUBCELLULAR LOCATION: Cytoplasm. Cell membrane; Peripheral membrane protein. Note=Recruited to the plasma membrane by GRB10. Once complexed with GRB10 and IGF1R, follows IGF1R internalization, remaining associated with early endosomes. Uncouples from IGF1R-containing endosomes before the sorting of the receptor to the lysosomal compartment (By similarity). May be recruited to exosomes by NDFIP1. …
G5E8B9	G5E8B9	Zbtb11	15.0093	14.6614	9.74255	9.74255	14.797	13.4832	10.8763	10.8763	14.7115	13.9281	10.2882	10.2882	Zbtb11	14.8353	5.0928	5.62139e-05	0.000362385	89	14.1401	3.26381	0.00690176	0.00803177	421	14.3198	4.03165	0.00105796	0.00264491	232	G5E8B9	ZBT11_MOUSE	Zbtb11	FUNCTION: May be involved in transcriptional regulation. {ECO:0000250|UniProtKB:O95625}.	nucleolus [GO:0005730]; nucleoplasm [GO:0005654]; nucleus [GO:0005634]	regulation of transcription, DNA-templated [GO:0006355]	DNA-binding transcription factor activity, RNA polymerase II-specific [GO:0000981]; metal ion binding [GO:0046872]; RNA polymerase II cis-regulatory region sequence-specific DNA binding [GO:0000978]	SUBCELLULAR LOCATION: Nucleus, nucleolus {ECO:0000250|UniProtKB:O95625}.
P97760	P97760	Polr2c	NA	NA	NA	NA	16.6293	16.5677	10.8763	10.8763	NA	NA	NA	NA	Polr2c	#NUM!	NA	NA	NA	NA	16.5985	5.72219	8.45203e-06	6.00744e-05	263	#NUM!	NA	NA	NA	NA	P97760	RPB3_MOUSE	Polr2c Rpo2-3	FUNCTION: DNA-dependent RNA polymerase catalyzes the transcription of DNA into RNA using the four ribonucleoside triphosphates as substrates. Component of RNA polymerase II which synthesizes mRNA precursors and many functional non-coding RNAs. Pol II is the central component of the basal RNA polymerase II transcription machinery. It is composed of mobile elements that move relative to each other.…	cytoplasm [GO:0005737]; cytosol [GO:0005829]; nucleoplasm [GO:0005654]; nucleus [GO:0005634]; RNA polymerase II, core complex [GO:0005665]	transcription by RNA polymerase II [GO:0006366]	DNA binding [GO:0003677]; DNA-directed 5'-3' RNA polymerase activity [GO:0003899]; protein dimerization activity [GO:0046983]	SUBCELLULAR LOCATION: Nucleus {ECO:0000250}.
Q9JIK5	Q9JIK5	Ddx21	14.4715	14.0277	9.74255	9.74255	16.8841	16.8159	10.8763	10.8763	15.1646	16.0389	NA	11.5727	Ddx21	14.2496	4.5071	0.000127973	0.000489744	105	16.85	5.97369	7.48233e-06	5.64073e-05	241	15.6017	4.02906	0.0149381	0.0226738	181	Q9JIK5	DDX21_MOUSE	Ddx21	FUNCTION: RNA helicase that acts as a sensor of the transcriptional status of both RNA polymerase (Pol) I and II: promotes ribosomal RNA (rRNA) processing and transcription from polymerase II (Pol II) (By similarity). Binds various RNAs, such as rRNAs, snoRNAs, 7SK and, at lower extent, mRNAs (By similarity). In the nucleolus, localizes to rDNA locus, where it directly binds rRNAs and snoRNAs, an…	B-WICH complex [GO:0110016]; chromosome [GO:0005694]; cytosol [GO:0005829]; mitochondrion [GO:0005739]; nucleolus [GO:0005730]; nucleoplasm [GO:0005654]; nucleus [GO:0005634]	defense response to virus [GO:0051607]; innate immune response [GO:0045087]; positive regulation of I-kappaB kinase/NF-kappaB signaling [GO:0043123]; positive regulation of myeloid dendritic cell cytokine production [GO:0002735]; positive regulation of transcription by RNA polymerase III [GO:0045945]; response to exogenous dsRNA [GO:0043330]; response to virus [GO:0009615]; R-loop disassembly [GO…	7SK snRNA binding [GO:0097322]; ATP binding [GO:0005524]; ATP hydrolysis activity [GO:0016887]; double-stranded RNA binding [GO:0003725]; identical protein binding [GO:0042802]; miRNA binding [GO:0035198]; RNA binding [GO:0003723]; RNA helicase activity [GO:0003724]; rRNA binding [GO:0019843]; snoRNA binding [GO:0030515]	SUBCELLULAR LOCATION: Nucleus, nucleolus {ECO:0000250|UniProtKB:Q9NR30}. Nucleus, nucleoplasm {ECO:0000250|UniProtKB:Q9NR30}. Cytoplasm, cytosol {ECO:0000269|PubMed:21703541}. Mitochondrion {ECO:0000303|PubMed:21703541}. Note=Present both in nucleolus and nucleoplasm. Interaction with JUN promotes translocation from the nucleolus to the nucleoplasm. Interaction with WDR46 is required for localiza…
Q5DW34	Q5DW34-2;Q5DW34-3;Q5DW34	Ehmt1	12.9963	12.15	9.74255	9.74255	15.4414	NA	NA	NA	15.2427	13.3461	10.2882	10.2882	Ehmt1	12.5731	2.83059	0.00270835	0.00598845	127	15.4414	NA	NA	NA	NA	14.2944	4.00622	0.0117424	0.0184857	233	Q5DW34	EHMT1_MOUSE	Ehmt1 Euhmtase1 Glp Kmt1d	FUNCTION: Histone methyltransferase that specifically mono- and dimethylates 'Lys-9' of histone H3 (H3K9me1 and H3K9me2, respectively) in euchromatin. H3K9me represents a specific tag for epigenetic transcriptional repression by recruiting HP1 proteins to methylated histones. Also weakly methylates 'Lys-27' of histone H3 (H3K27me). Also required for DNA methylation, the histone methyltransferase …	chromosome [GO:0005694]; nuclear body [GO:0016604]; nucleoplasm [GO:0005654]; nucleus [GO:0005634]	chromatin organization [GO:0006325]; DNA methylation [GO:0006306]; histone methylation [GO:0016571]; negative regulation of transcription, DNA-templated [GO:0045892]; negative regulation of transcription by RNA polymerase II [GO:0000122]; peptidyl-lysine dimethylation [GO:0018027]; peptidyl-lysine monomethylation [GO:0018026]; positive regulation of cold-induced thermogenesis [GO:0120162]; regula…	C2H2 zinc finger domain binding [GO:0070742]; histone-lysine N-methyltransferase activity [GO:0018024]; histone methyltransferase activity (H3-K27 specific) [GO:0046976]; histone methyltransferase activity (H3-K9 specific) [GO:0046974]; methyltransferase activity [GO:0008168]; p53 binding [GO:0002039]; protein-lysine N-methyltransferase activity [GO:0016279]; transcription corepressor binding [GO…	SUBCELLULAR LOCATION: Nucleus {ECO:0000269|PubMed:15774718}. Chromosome {ECO:0000269|PubMed:15774718}. Note=Associates with euchromatic regions.
Q8C2Q3	Q8C2Q3;Q8C2Q3-2	Rbm14	NA	NA	NA	NA	17.0931	16.0893	10.8763	10.8763	NA	NA	NA	NA	Rbm14	#NUM!	NA	NA	NA	NA	16.5912	5.71492	0.000543457	0.000806337	264	#NUM!	NA	NA	NA	NA	Q8C2Q3	RBM14_MOUSE	Rbm14	FUNCTION: May function as a nuclear receptor coactivator, enhancing transcription through other coactivators such as NCOA6 and CITED1 (By similarity). Regulates centriole biogenesis by suppressing the formation of aberrant centriolar protein complexes in the cytoplasm and thus preserving mitotic spindle integrity (PubMed:25385835). Prevents the formation of the STIL-CENPJ complex (which can induc…	cytoplasm [GO:0005737]; nuclear speck [GO:0016607]; nucleolus [GO:0005730]; nucleus [GO:0005634]; transcription regulator complex [GO:0005667]	activation of innate immune response [GO:0002218]; centriole assembly [GO:0098534]; histone deacetylation [GO:0016575]; innate immune response [GO:0045087]; mRNA splicing, via spliceosome [GO:0000398]; negative regulation of centriole replication [GO:0046600]; positive regulation of transcription by RNA polymerase II [GO:0045944]; SMAD protein signal transduction [GO:0060395]	mRNA binding [GO:0003729]; nuclear receptor coactivator activity [GO:0030374]; RNA binding [GO:0003723]	SUBCELLULAR LOCATION: Nucleus {ECO:0000250|UniProtKB:Q96PK6}. Nucleus, nucleolus {ECO:0000250|UniProtKB:Q96PK6}. Cytoplasm {ECO:0000250|UniProtKB:Q96PK6}. Note=In punctate subnuclear structures often located adjacent to splicing speckles, called paraspeckles. Cytoplasmic localization is crucial for its function in suppressing the formation of aberrant centriolar protein complexes. {ECO:0000250|Un…
Q9CWW6	Q9CWW6	Pin4	NA	NA	NA	NA	16.6214	16.5323	10.8763	10.8763	NA	NA	NA	NA	Pin4	#NUM!	NA	NA	NA	NA	16.5769	5.70057	9.27025e-06	6.11837e-05	265	#NUM!	NA	NA	NA	NA	Q9CWW6	PIN4_MOUSE	Pin4	FUNCTION: Involved as a ribosomal RNA processing factor in ribosome biogenesis. Binds to tightly bent AT-rich stretches of double-stranded DNA (By similarity). {ECO:0000250}.	chromosome [GO:0005694]; cytoplasm [GO:0005737]; mitochondrial matrix [GO:0005759]; nucleolus [GO:0005730]; nucleoplasm [GO:0005654]; nucleus [GO:0005634]; preribosome [GO:0030684]; spindle [GO:0005819]	rRNA processing [GO:0006364]	bent DNA binding [GO:0003681]; double-stranded DNA binding [GO:0003690]; peptidyl-prolyl cis-trans isomerase activity [GO:0003755]	SUBCELLULAR LOCATION: Nucleus, nucleolus {ECO:0000250}. Cytoplasm, cytoskeleton, spindle {ECO:0000250}. Cytoplasm {ECO:0000250}. Note=Colocalizes in the nucleolus during interphase and on the spindle apparatus during mitosis with NPM1. {ECO:0000250}.
Q91WN1	Q91WN1	Dnajc9	NA	NA	15.0155	NA	17.6498	15.4776	10.8763	10.8763	15.2475	15.1569	15.028	NA	Dnajc9	#NUM!	NA	NA	NA	NA	16.5637	5.68741	0.00564379	0.00660109	266	15.2022	0.174181	0.552061	0.582922	NA	Q91WN1	DNJC9_MOUSE	Dnajc9	FUNCTION: Acts as a dual histone chaperone and heat shock co-chaperone (By similarity). As a histone chaperone, forms a co-chaperone complex with MCM2 and histone H3-H4 heterodimers; and may thereby assist MCM2 in histone H3-H4 heterodimer recognition and facilitate the assembly of histones into nucleosomes (By similarity). May also act as a histone co-chaperone together with TONSL (By similarity…	chaperone complex [GO:0101031]; cytoplasm [GO:0005737]; cytosol [GO:0005829]; extracellular space [GO:0005615]; nucleoplasm [GO:0005654]; nucleus [GO:0005634]; plasma membrane [GO:0005886]	nucleosome assembly [GO:0006334]; positive regulation of ATPase activity [GO:0032781]	chaperone binding [GO:0051087]; heat shock protein binding [GO:0031072]; histone binding [GO:0042393]	SUBCELLULAR LOCATION: Nucleus {ECO:0000250|UniProtKB:Q8WXX5}. Cytoplasm {ECO:0000250|UniProtKB:Q8WXX5}. Cell membrane {ECO:0000250|UniProtKB:Q8WXX5}. Note=Predominantly nuclear. Translocates to the cytoplasm and membrane after heat shock. {ECO:0000250|UniProtKB:Q8WXX5}.
Q3U9G9	Q3U9G9	Lbr	NA	NA	NA	NA	16.922	16.1871	10.8763	10.8763	NA	NA	NA	NA	Lbr	#NUM!	NA	NA	NA	NA	16.5545	5.67826	0.000225529	0.000393186	267	#NUM!	NA	NA	NA	NA	Q3U9G9	LBR_MOUSE	Lbr	FUNCTION: Catalyzes the reduction of the C14-unsaturated bond of lanosterol, as part of the metabolic pathway leading to cholesterol biosynthesis (PubMed:18785926). Plays a critical role in myeloid cell cholesterol biosynthesis which is essential to both myeloid cell growth and functional maturation (PubMed:22140257). Mediates the activation of NADPH oxidases, perhaps by maintaining critical leve…	cytoplasm [GO:0005737]; endoplasmic reticulum membrane [GO:0005789]; integral component of membrane [GO:0016021]; nuclear envelope [GO:0005635]; nuclear inner membrane [GO:0005637]; nuclear lamina [GO:0005652]; nuclear membrane [GO:0031965]; nuclear pore [GO:0005643]; nucleus [GO:0005634]	cholesterol biosynthetic process [GO:0006695]; neutrophil differentiation [GO:0030223]; sterol biosynthetic process [GO:0016126]	chaperone binding [GO:0051087]; chromo shadow domain binding [GO:0070087]; delta14-sterol reductase activity [GO:0050613]; DNA binding [GO:0003677]; NADPH binding [GO:0070402]; nuclear localization sequence binding [GO:0008139]; oxidoreductase activity, acting on the CH-CH group of donors [GO:0016627]	SUBCELLULAR LOCATION: Nucleus inner membrane {ECO:0000269|PubMed:18785926}; Multi-pass membrane protein {ECO:0000255}. Nucleus {ECO:0000250|UniProtKB:Q14739}. Cytoplasm {ECO:0000250|UniProtKB:Q14739}. Endoplasmic reticulum membrane {ECO:0000250|UniProtKB:Q14739}. Note=Nucleus; nuclear rim. {ECO:0000250|UniProtKB:Q14739}.
Q61026	Q61026	Ncoa2	NA	NA	NA	NA	12.7923	NA	NA	NA	14.5268	14.0266	10.2882	10.2882	Ncoa2	#NUM!	NA	NA	NA	NA	12.7923	NA	NA	NA	NA	14.2767	3.98853	0.000413461	0.00130164	234	Q61026	NCOA2_MOUSE	Ncoa2 Grip1 Src2 Tif2	FUNCTION: Transcriptional coactivator for steroid receptors and nuclear receptors. Coactivator of the steroid binding domain (AF-2) but not of the modulating N-terminal domain (AF-1). Required with NCOA1 to control energy balance between white and brown adipose tissues. Critical regulator of glucose metabolism regulation, acts as RORA coactivator to specifically modulate G6PC1 expression. Involve…	cytoplasm [GO:0005737]; dendrite [GO:0030425]; dendritic spine [GO:0043197]; Golgi apparatus [GO:0005794]; microtubule [GO:0005874]; neuronal cell body [GO:0043025]; nuclear body [GO:0016604]; nucleoplasm [GO:0005654]; nucleus [GO:0005634]; postsynaptic density [GO:0014069]; presynaptic active zone [GO:0048786]; protein-containing complex [GO:0032991]; rough endoplasmic reticulum [GO:0005791]; tr…	cellular response to hormone stimulus [GO:0032870]; cellular response to Thyroglobulin triiodothyronine [GO:1904017]; circadian regulation of gene expression [GO:0032922]; circadian rhythm [GO:0007623]; locomotor rhythm [GO:0045475]; negative regulation of transcription, DNA-templated [GO:0045892]; negative regulation of transcription by RNA polymerase II [GO:0000122]; positive regulation of fema…	aryl hydrocarbon receptor binding [GO:0017162]; chromatin binding [GO:0003682]; DNA polymerase binding [GO:0070182]; estrogen receptor binding [GO:0030331]; glucocorticoid receptor binding [GO:0035259]; nuclear receptor binding [GO:0016922]; nuclear receptor coactivator activity [GO:0030374]; PDZ domain binding [GO:0030165]; progesterone receptor binding [GO:0033142]; protein-containing complex b…	SUBCELLULAR LOCATION: Nucleus.
P43276	P43276	Hist1h1b	22.0402	21.976	19.7915	20.4119	25.6033	24.8996	18.7988	18.5684	23.147	24.2874	18.9208	20.5459	Hist1h1b	22.0081	1.90636	0.00451963	0.00873211	7	25.2514	6.56781	0.000144532	0.000287818	7	23.7172	3.98385	0.0135521	0.0208494	6	P43276	H15_MOUSE	H1-5 H1f5 Hist1h1b	FUNCTION: Histone H1 protein binds to linker DNA between nucleosomes forming the macromolecular structure known as the chromatin fiber. Histones H1 are necessary for the condensation of nucleosome chains into higher-order structured fibers. Acts also as a regulator of individual gene transcription through chromatin remodeling, nucleosome spacing and DNA methylation (By similarity). {ECO:0000250}.	chromatin [GO:0000785]; heterochromatin [GO:0000792]; nucleosome [GO:0000786]; nucleus [GO:0005634]	chromatin organization [GO:0006325]; chromosome condensation [GO:0030261]; establishment of protein localization to chromatin [GO:0071169]; muscle organ development [GO:0007517]; negative regulation of DNA recombination [GO:0045910]; negative regulation of transcription by RNA polymerase II [GO:0000122]; nucleosome assembly [GO:0006334]; nucleosome positioning [GO:0016584]; positive regulation of…	chromatin DNA binding [GO:0031490]; DNA binding [GO:0003677]; double-stranded DNA binding [GO:0003690]; histone deacetylase binding [GO:0042826]; nucleosomal DNA binding [GO:0031492]	SUBCELLULAR LOCATION: Nucleus. Chromosome. Note=Mainly localizes in heterochromatin. {ECO:0000250}.
P53564	P53564-2;P53564-3;P53564;P70403;P53564-4;P53564-5	Cux1	NA	NA	NA	NA	16.2261	16.1983	10.8763	10.8763	13.6895	14.8394	10.2882	10.2882	Cux1	#NUM!	NA	NA	NA	NA	16.2122	5.33592	9.95906e-06	6.2737e-05	295	14.2644	3.97625	0.00299196	0.00588016	235	P53564	CUX1_MOUSE	Cux1 Cutl1 Cux Kiaa4047	FUNCTION: Transcription factor involved in the control of neuronal differentiation in the brain. Regulates dendrite development and branching, and dendritic spine formation in cortical layers II-III (PubMed:20510857). Also involved in the control of synaptogenesis (Probable). In addition, it has probably a broad role in mammalian development as a repressor of developmentally regulated gene expres…	cytoplasm [GO:0005737]; Golgi apparatus [GO:0005794]; Golgi membrane [GO:0000139]; neuron projection [GO:0043005]; nucleoplasm [GO:0005654]; nucleus [GO:0005634]	inner ear auditory receptor cell differentiation [GO:0042491]; kidney development [GO:0001822]; lung development [GO:0030324]; negative regulation of transcription by RNA polymerase II [GO:0000122]; positive regulation of dendrite morphogenesis [GO:0050775]; regulation of transcription by RNA polymerase II [GO:0006357]; retrograde transport, vesicle recycling within Golgi [GO:0000301]	chromatin binding [GO:0003682]; DNA binding [GO:0003677]; DNA-binding transcription factor activity, RNA polymerase II-specific [GO:0000981]; protein-macromolecule adaptor activity [GO:0030674]; RNA polymerase II cis-regulatory region sequence-specific DNA binding [GO:0000978]; RNA polymerase II transcription regulatory region sequence-specific DNA binding [GO:0000977]; sequence-specific DNA bind…	SUBCELLULAR LOCATION: Nucleus {ECO:0000255|PROSITE-ProRule:PRU00108, ECO:0000255|PROSITE-ProRule:PRU00374, ECO:0000269|PubMed:15371550}.
Q60707	Q60707	Tbx2	NA	NA	NA	NA	17.1945	15.8664	10.8763	10.8763	NA	NA	NA	NA	Tbx2	#NUM!	NA	NA	NA	NA	16.5305	5.65418	0.00129936	0.00171026	269	#NUM!	NA	NA	NA	NA	Q60707	TBX2_MOUSE	Tbx2	FUNCTION: Transcription factor which acts as a transcriptional repressor (PubMed:22186728, PubMed:11867218, PubMed:18025091, PubMed:12023302). May also function as a transcriptional activator (PubMed:26486273, PubMed:22186728, PubMed:11867218). Binds to the palindromic T site 5'-TTCACACCTAGGTGTGAA-3' DNA sequence, or a half-site, which are present in the regulatory region of several genes (PubMed…	cytoplasm [GO:0005737]; nucleus [GO:0005634]; transcription regulator complex [GO:0005667]	aorta morphogenesis [GO:0035909]; apoptotic process [GO:0006915]; atrioventricular canal development [GO:0036302]; atrioventricular canal morphogenesis [GO:1905222]; cardiac jelly development [GO:1905072]; cardiac muscle tissue development [GO:0048738]; cell aging [GO:0007569]; cell fate specification [GO:0001708]; cellular senescence [GO:0090398]; cochlea morphogenesis [GO:0090103]; developmenta…	DNA binding [GO:0003677]; DNA-binding transcription factor activity [GO:0003700]; DNA-binding transcription factor activity, RNA polymerase II-specific [GO:0000981]; DNA-binding transcription factor binding [GO:0140297]; DNA-binding transcription repressor activity, RNA polymerase II-specific [GO:0001227]; histone deacetylase binding [GO:0042826]; RNA polymerase II cis-regulatory region sequence-…	SUBCELLULAR LOCATION: Nucleus {ECO:0000269|PubMed:26486273, ECO:0000269|PubMed:33731112}.
Q9Z103	Q9Z103	Adnp	14.6746	NA	NA	NA	18.9267	18.6912	10.8763	10.8763	17.013	18.0752	12.9618	14.2005	Adnp	14.6746	NA	NA	NA	NA	18.809	7.93268	6.52015e-06	5.43902e-05	133	17.5441	3.96296	0.00796729	0.0134103	91	Q9Z103	ADNP_MOUSE	Adnp	FUNCTION: Potential transcription factor. May mediate some of the neuroprotective peptide VIP-associated effects involving normal growth and cancer proliferation.	axon [GO:0030424]; cytoplasm [GO:0005737]; dendrite [GO:0030425]; extracellular space [GO:0005615]; neuronal cell body [GO:0043025]; nucleus [GO:0005634]; RNA polymerase II transcription regulator complex [GO:0090575]	activation of protein kinase activity [GO:0032147]; cellular response to extracellular stimulus [GO:0031668]; cGMP-mediated signaling [GO:0019934]; estrous cycle [GO:0044849]; negative regulation of gene expression [GO:0010629]; negative regulation of neuron apoptotic process [GO:0043524]; negative regulation of protein binding [GO:0032091]; negative regulation of synaptic transmission [GO:005080…	beta-tubulin binding [GO:0048487]; chromatin binding [GO:0003682]; copper ion binding [GO:0005507]; DNA-binding transcription factor activity, RNA polymerase II-specific [GO:0000981]; peptide binding [GO:0042277]; RNA polymerase II transcription regulatory region sequence-specific DNA binding [GO:0000977]	SUBCELLULAR LOCATION: Nucleus {ECO:0000255|PROSITE-ProRule:PRU00108}.
Q501J6	Q501J6;Q501J6-2	Ddx17	17.1162	17.3017	15.2377	13.5239	21.0446	20.5457	14.1673	13.5817	19.0585	19.1844	16.7273	13.6284	Ddx17	17.209	2.82816	0.0198798	0.0324269	34	20.7951	6.92063	0.00013618	0.000275943	41	19.1215	3.94356	0.0458239	0.0610986	37	Q501J6	DDX17_MOUSE	Ddx17	FUNCTION: As an RNA helicase, unwinds RNA and alters RNA structures through ATP binding and hydrolysis. Involved in multiple cellular processes, including pre-mRNA splicing, alternative splicing, ribosomal RNA processing and miRNA processing, as well as transcription regulation. Regulates the alternative splicing of exons exhibiting specific features. This function requires the RNA helicase activ…	cytosol [GO:0005829]; nuclear speck [GO:0016607]; nucleolus [GO:0005730]; nucleus [GO:0005634]; ribonucleoprotein complex [GO:1990904]	alternative mRNA splicing, via spliceosome [GO:0000380]; androgen receptor signaling pathway [GO:0030521]; defense response to virus [GO:0051607]; epithelial to mesenchymal transition [GO:0001837]; gene silencing by RNA [GO:0031047]; immune system process [GO:0002376]; intracellular estrogen receptor signaling pathway [GO:0030520]; miRNA metabolic process [GO:0010586]; myoblast differentiation [G…	ATP binding [GO:0005524]; ATP hydrolysis activity [GO:0016887]; RNA binding [GO:0003723]; RNA helicase activity [GO:0003724]; transcription coactivator activity [GO:0003713]	SUBCELLULAR LOCATION: Nucleus {ECO:0000250|UniProtKB:Q92841}. Nucleus, nucleolus {ECO:0000250|UniProtKB:Q92841}. Cytoplasm, cytosol {ECO:0000250|UniProtKB:Q92841}. Note=In the course of bunyavirus infection, relocalizes from the nucleus to the cytosol where it binds viral RNA to antagonize replication. {ECO:0000250|UniProtKB:Q92841}.
Q99M73	Q99M73	Krt84	13.1465	13.4448	13.4422	13.4742	NA	NA	NA	NA	13.778	14.6663	10.2882	10.2882	Krt84	13.2956	-0.162583	0.44736	0.505822	NA	#NUM!	NA	NA	NA	NA	14.2221	3.93395	0.00156351	0.00352048	236	Q99M73	KRT84_MOUSE	Krt84 Krt2-16 Krthb4	NA	intermediate filament cytoskeleton [GO:0045111]; keratin filament [GO:0045095]	regulation of keratinocyte differentiation [GO:0045616]	structural constituent of skin epidermis [GO:0030280]	NA
P27659	P27659	Rpl3	17.0944	16.749	NA	14.272	20.075	19.3598	10.8763	10.8763	18.2079	17.9113	NA	14.1407	Rpl3	16.9217	2.64967	0.00670647	0.0118105	41	19.7174	8.84109	5.04839e-05	0.000145225	82	18.0596	3.91885	0.0040198	0.00746848	66	P27659	RL3_MOUSE	Rpl3	FUNCTION: The L3 protein is a component of the large subunit of cytoplasmic ribosomes. {ECO:0000250|UniProtKB:P39023}.	cytosol [GO:0005829]; cytosolic large ribosomal subunit [GO:0022625]; cytosolic ribosome [GO:0022626]; nucleolus [GO:0005730]; protein-containing complex [GO:0032991]; ribosome [GO:0005840]; synapse [GO:0045202]	cellular response to interleukin-4 [GO:0071353]; ribosomal large subunit assembly [GO:0000027]; translation [GO:0006412]	5S rRNA binding [GO:0008097]; RNA binding [GO:0003723]; structural constituent of ribosome [GO:0003735]	SUBCELLULAR LOCATION: Nucleus, nucleolus {ECO:0000250}. Cytoplasm.
P63158	P63158	Hmgb1	17.6356	NA	NA	16.9061	21.6254	NA	16.0191	NA	17.7251	NA	NA	NA	Hmgb1	17.6356	0.729522	0.213249	0.259436	NA	21.6254	5.60629	0.0150363	0.0165006	26	17.7251	NA	NA	NA	NA	P63158	HMGB1_MOUSE	Hmgb1 Hmg-1 Hmg1	FUNCTION: Multifunctional redox sensitive protein with various roles in different cellular compartments. In the nucleus is one of the major chromatin-associated non-histone proteins and acts as a DNA chaperone involved in replication, transcription, chromatin remodeling, V(D)J recombination, DNA repair and genome stability. Proposed to be an universal biosensor for nucleic acids. Promotes host in…	alphav-beta3 integrin-HMGB1 complex [GO:0035868]; cell surface [GO:0009986]; condensed chromosome [GO:0000793]; cytoplasm [GO:0005737]; early endosome [GO:0005769]; endoplasmic reticulum-Golgi intermediate compartment [GO:0005793]; extracellular region [GO:0005576]; extracellular space [GO:0005615]; neuron projection [GO:0043005]; nucleus [GO:0005634]; transcription repressor complex [GO:0017053]	activation of innate immune response [GO:0002218]; apoptotic cell clearance [GO:0043277]; autophagy [GO:0006914]; base-excision repair [GO:0006284]; cellular response to interleukin-7 [GO:0098761]; cellular response to lipopolysaccharide [GO:0071222]; chromatin assembly [GO:0031497]; DNA geometric change [GO:0032392]; endothelial cell chemotaxis [GO:0035767]; endothelial cell proliferation [GO:00…	bent DNA binding [GO:0003681]; bubble DNA binding [GO:0000405]; calcium-dependent protein kinase regulator activity [GO:0010858]; crossed form four-way junction DNA binding [GO:0000402]; C-X-C chemokine binding [GO:0019958]; cytokine activity [GO:0005125]; damaged DNA binding [GO:0003684]; DNA binding, bending [GO:0008301]; DNA-binding transcription factor binding [GO:0140297]; DNA polymerase bin…	SUBCELLULAR LOCATION: Nucleus {ECO:0000269|PubMed:17114460, ECO:0000269|PubMed:20819940}. Cytoplasm {ECO:0000269|PubMed:17114460, ECO:0000269|PubMed:20819940}. Secreted {ECO:0000269|PubMed:22105604}. Chromosome {ECO:0000269|PubMed:12110890}. Cell membrane {ECO:0000269|PubMed:2461949}; Peripheral membrane protein {ECO:0000269|PubMed:2461949}; Extracellular side {ECO:0000269|PubMed:2461949}. Endoso…
P10711	P10711-2;P10711;Q9QVN7	Tcea1	NA	NA	NA	NA	16.6545	16.2964	10.8763	10.8763	NA	15.4972	NA	NA	Tcea1	#NUM!	NA	NA	NA	NA	16.4755	5.59916	4.04331e-05	0.000131795	272	15.4972	NA	NA	NA	NA	P10711	TCEA1_MOUSE	Tcea1 Tceat	FUNCTION: Necessary for efficient RNA polymerase II transcription elongation past template-encoded arresting sites. The arresting sites in DNA have the property of trapping a certain fraction of elongating RNA polymerases that pass through, resulting in locked ternary complexes. Cleavage of the nascent transcript by S-II allows the resumption of elongation from the new 3'-terminus.	nucleolus [GO:0005730]; nucleoplasm [GO:0005654]; nucleus [GO:0005634]; transcription factor TFIID complex [GO:0005669]	erythrocyte differentiation [GO:0030218]; positive regulation of transcription, DNA-templated [GO:0045893]; positive regulation of transcription by RNA polymerase II [GO:0045944]; transcription, DNA-templated [GO:0006351]	DNA binding [GO:0003677]; zinc ion binding [GO:0008270]	SUBCELLULAR LOCATION: Nucleus.
Q9Z277	Q9Z277;Q9Z277-2	Baz1b	NA	12.6489	NA	NA	15.6804	14.3519	10.8763	10.8763	14.1945	14.2133	10.2882	10.2882	Baz1b	12.6489	NA	NA	NA	NA	15.0161	4.13985	0.00344503	0.00415562	376	14.2039	3.91576	0.000107145	0.000559843	237	Q9Z277	BAZ1B_MOUSE	Baz1b Wbscr9 Wstf	FUNCTION: Atypical tyrosine-protein kinase that plays a central role in chromatin remodeling and acts as a transcription regulator (By similarity). Involved in DNA damage response by phosphorylating 'Tyr-142' of histone H2AX (H2AXY142ph) (PubMed:19092802). H2AXY142ph plays a central role in DNA repair and acts as a mark that distinguishes between apoptotic and repair responses to genotoxic stress…	B-WICH complex [GO:0110016]; condensed chromosome [GO:0000793]; nuclear body [GO:0016604]; nuclear replication fork [GO:0043596]; nucleus [GO:0005634]; pericentric heterochromatin [GO:0005721]; WICH complex [GO:0090535]	cellular response to DNA damage stimulus [GO:0006974]; chromatin assembly or disassembly [GO:0006333]; chromatin remodeling [GO:0006338]; histone H2A phosphorylation [GO:1990164]; histone phosphorylation [GO:0016572]; negative regulation of mitotic chromosome condensation [GO:1905213]; nucleosome positioning [GO:0016584]; positive regulation of transcription by RNA polymerase III [GO:0045945]	ATP binding [GO:0005524]; histone binding [GO:0042393]; histone kinase activity [GO:0035173]; metal ion binding [GO:0046872]; non-membrane spanning protein tyrosine kinase activity [GO:0004715]; protein serine/threonine/tyrosine kinase activity [GO:0004712]; protein tyrosine kinase activity [GO:0004713]	SUBCELLULAR LOCATION: Nucleus {ECO:0000255|PROSITE-ProRule:PRU00063, ECO:0000255|PROSITE-ProRule:PRU00475}. Note=Accumulates in pericentromeric heterochromatin during replication. Targeted to replication foci throughout S phase via its association with PCNA (By similarity). {ECO:0000250}.
Q9Z0N2	Q9Z0N2;Q9Z0N1	Eif2s3y;Eif2s3x	NA	NA	NA	NA	16.52	16.3773	10.8763	10.8763	15.5853	NA	NA	NA	Eif2s3y	#NUM!	NA	NA	NA	NA	16.4486	5.57236	1.24153e-05	6.74806e-05	275	15.5853	NA	NA	NA	NA	Q9Z0N2	IF2H_MOUSE	Eif2s3y	FUNCTION: As a subunit of eukaryotic initiation factor 2 (eIF-2), involved in the early steps of protein synthesis. In the presence of GTP, eIF-2 forms a ternary complex with initiator tRNA Met-tRNAi and then recruits the 40S ribosomal complex and initiation factors eIF-1, eIF-1A and eIF-3 to form the 43S pre-initiation complex (43S PIC), a step that determines the rate of protein translation. Th…	cytoplasm [GO:0005737]; eukaryotic translation initiation factor 2 complex [GO:0005850]	formation of translation preinitiation complex [GO:0001731]; positive regulation of translational fidelity [GO:0045903]	GTPase activity [GO:0003924]; GTP binding [GO:0005525]; translation factor activity, RNA binding [GO:0008135]; translation initiation factor activity [GO:0003743]; tRNA binding [GO:0000049]	NA
Q8VDD9	Q8VDD9	Phip	NA	NA	NA	NA	14.4275	12.76	10.8763	10.8763	13.3574	15.022	10.2882	10.2882	Phip	#NUM!	NA	NA	NA	NA	13.5938	2.71747	0.0230921	0.0248684	429	14.1897	3.90154	0.00882296	0.0145622	238	Q8VDD9	PHIP_MOUSE	Phip Ndrp Phip1 Wdr11	FUNCTION: Probable regulator of the insulin and insulin-like growth factor signaling pathways. Stimulates cell proliferation through regulation of cyclin transcription and has an anti-apoptotic activity through AKT1 phosphorylation and activation. Plays a role in the regulation of cell morphology and cytoskeletal organization. {ECO:0000269|PubMed:11018022, ECO:0000269|PubMed:12242307, ECO:0000269…	nucleus [GO:0005634]	cytoskeleton organization [GO:0007010]; insulin receptor signaling pathway [GO:0008286]; negative regulation of apoptotic process [GO:0043066]; negative regulation of extrinsic apoptotic signaling pathway [GO:2001237]; positive regulation of cell population proliferation [GO:0008284]; positive regulation of insulin-like growth factor receptor signaling pathway [GO:0043568]; positive regulation of…	insulin receptor binding [GO:0005158]; lysine-acetylated histone binding [GO:0070577]	SUBCELLULAR LOCATION: Nucleus {ECO:0000269|PubMed:17636024}.
P68040	P68040	Gnb2l1	NA	NA	NA	NA	16.5204	16.3458	10.8763	10.8763	15.0381	NA	NA	NA	Gnb2l1	#NUM!	NA	NA	NA	NA	16.4331	5.55682	1.46767e-05	7.37023e-05	276	15.0381	NA	NA	NA	NA	P68040	RACK1_MOUSE	Rack1 Gnb2-rs1 Gnb2l1	FUNCTION: Scaffolding protein involved in the recruitment, assembly and/or regulation of a variety of signaling molecules. Interacts with a wide variety of proteins and plays a role in many cellular processes. Component of the 40S ribosomal subunit involved in translational repression. Involved in the initiation of the ribosome quality control (RQC), a pathway that takes place when a ribosome has…	cell body [GO:0044297]; cytoplasm [GO:0005737]; cytosol [GO:0005829]; dendrite [GO:0030425]; IRE1-RACK1-PP2A complex [GO:1990630]; midbody [GO:0030496]; mitochondrion [GO:0005739]; neuronal cell body [GO:0043025]; neuron projection [GO:0043005]; nucleoplasm [GO:0005654]; nucleus [GO:0005634]; perikaryon [GO:0043204]; perinuclear region of cytoplasm [GO:0048471]; phagocytic cup [GO:0001891]; small…	activation of cysteine-type endopeptidase activity involved in apoptotic process [GO:0006919]; cell cycle [GO:0007049]; cellular response to glucose stimulus [GO:0071333]; cellular response to growth factor stimulus [GO:0071363]; gastrulation [GO:0007369]; intracellular signal transduction [GO:0035556]; negative regulation of cell growth [GO:0030308]; negative regulation of gene expression [GO:00…	BH3 domain binding [GO:0051434]; cyclin binding [GO:0030332]; cysteine-type endopeptidase activator activity involved in apoptotic process [GO:0008656]; enzyme binding [GO:0019899]; ion channel inhibitor activity [GO:0008200]; protein homodimerization activity [GO:0042803]; protein kinase C binding [GO:0005080]; protein phosphatase binding [GO:0019903]; protein tyrosine kinase inhibitor activity …	SUBCELLULAR LOCATION: Cell membrane {ECO:0000250|UniProtKB:P63244}; Peripheral membrane protein {ECO:0000250|UniProtKB:P63244}. Cytoplasm {ECO:0000269|PubMed:20093473}. Cytoplasm, perinuclear region {ECO:0000250|UniProtKB:P63244}. Nucleus {ECO:0000269|PubMed:20093473}. Perikaryon {ECO:0000269|PubMed:16414032}. Cell projection, dendrite {ECO:0000269|PubMed:16414032}. Note=Recruited to the plasma m…
P60843	P60843;P10630;P10630-2	Eif4a1;Eif4a2	15.6954	14.5633	12.7458	NA	19.3732	19.2972	14.7903	NA	17.9569	17.2875	NA	13.7745	Eif4a1	15.1293	2.38358	0.054686	0.077181	82	19.3352	4.54486	0.000751848	0.00105579	101	17.6222	3.84774	0.010631	0.0169697	87	P60843	IF4A1_MOUSE	Eif4a1 Ddx2a Eif4a	FUNCTION: ATP-dependent RNA helicase which is a subunit of the eIF4F complex involved in cap recognition and is required for mRNA binding to ribosome. In the current model of translation initiation, eIF4A unwinds RNA secondary structures in the 5'-UTR of mRNAs which is necessary to allow efficient binding of the small ribosomal subunit, and subsequent scanning for the initiator codon.	cytoplasm [GO:0005737]	cytoplasmic translational initiation [GO:0002183]	ATP binding [GO:0005524]; ATP hydrolysis activity [GO:0016887]; double-stranded RNA binding [GO:0003725]; RNA helicase activity [GO:0003724]; translation initiation factor activity [GO:0003743]	NA
Q924K8	Q924K8-2;Q924K8	Mta3	NA	NA	NA	NA	16.0642	16.7838	10.8763	10.8763	15.8358	NA	NA	NA	Mta3	#NUM!	NA	NA	NA	NA	16.424	5.54773	0.000229129	0.000396471	277	15.8358	NA	NA	NA	NA	Q924K8	MTA3_MOUSE	Mta3	FUNCTION: Plays a role in maintenance of the normal epithelial architecture through the repression of SNAI1 transcription in a histone deacetylase-dependent manner, and thus the regulation of E-cadherin levels. Contributes to transcriptional repression by BCL6 (By similarity). {ECO:0000250}.	cytoplasm [GO:0005737]; intracellular membrane-bounded organelle [GO:0043231]; nucleoplasm [GO:0005654]; nucleus [GO:0005634]; NuRD complex [GO:0016581]	chromatin remodeling [GO:0006338]; histone deacetylation [GO:0016575]; negative regulation of transcription, DNA-templated [GO:0045892]; negative regulation of transcription by RNA polymerase II [GO:0000122]; positive regulation of cell population proliferation [GO:0008284]; positive regulation of G2/M transition of mitotic cell cycle [GO:0010971]	chromatin binding [GO:0003682]; histone deacetylase binding [GO:0042826]; protein-containing complex binding [GO:0044877]; sequence-specific DNA binding [GO:0043565]; transcription coactivator activity [GO:0003713]; transcription corepressor activity [GO:0003714]; zinc ion binding [GO:0008270]	SUBCELLULAR LOCATION: Nucleus {ECO:0000255|PROSITE-ProRule:PRU00512, ECO:0000255|PROSITE-ProRule:PRU00624, ECO:0000269|PubMed:11483358}. Cytoplasm {ECO:0000269|PubMed:11483358}.
Q3UL36	Q3UL36;Q3UL36-2	Arglu1	17.2455	16.8111	9.74255	9.74255	19.1423	19.0676	10.8763	10.8763	19.0841	19.3276	15.6769	15.0816	Arglu1	17.0283	7.2858	2.43769e-05	0.000325963	36	19.105	8.22868	2.71456e-06	5.43902e-05	115	19.2058	3.82654	0.000787172	0.00207472	36	Q3UL36	ARGL1_MOUSE	Arglu1	NA	cytosol [GO:0005829]; mitochondrion [GO:0005739]; nucleoplasm [GO:0005654]	NA	NA	NA
O35691	O35691	Pnn	14.7771	13.1248	9.74255	9.74255	17.0348	16.6137	10.8763	10.8763	16.4029	17.0129	NA	12.8888	Pnn	13.951	4.20841	0.0051953	0.00966228	112	16.8242	5.94794	4.69556e-05	0.000142646	243	16.7079	3.8191	0.00939475	0.0153568	124	O35691	PININ_MOUSE	Pnn	FUNCTION: Transcriptional activator binding to the E-box 1 core sequence of the E-cadherin promoter gene; the core-binding sequence is 5'CAGGTG-3'. Capable of reversing CTBP1-mediated transcription repression. Auxiliary component of the splicing-dependent multiprotein exon junction complex (EJC) deposited at splice junction on mRNAs. The EJC is a dynamic structure consisting of core proteins and …	catalytic step 2 spliceosome [GO:0071013]; cytoplasm [GO:0005737]; desmosome [GO:0030057]; nuclear speck [GO:0016607]	cell-cell adhesion [GO:0098609]; mRNA processing [GO:0006397]; RNA splicing [GO:0008380]	DNA binding [GO:0003677]	SUBCELLULAR LOCATION: Nucleus speckle {ECO:0000250}. Cell junction, desmosome {ECO:0000250}. Note=Cell-cell contact area, predominantly desmosome of intercellular adherens junction. Not a nucleocytoplasmic shuttling protein (By similarity). {ECO:0000250}.
O08638	O08638-2;O08638	Myh11	NA	NA	NA	12.1499	NA	12.0104	NA	NA	12.9187	15.2392	10.2882	10.2882	Myh11	#NUM!	NA	NA	NA	NA	12.0104	NA	NA	NA	NA	14.0789	3.79074	0.0238916	0.0339881	239	O08638	MYH11_MOUSE	Myh11	FUNCTION: Muscle contraction.	brush border [GO:0005903]; melanosome [GO:0042470]; muscle myosin complex [GO:0005859]; myofibril [GO:0030016]; myosin complex [GO:0016459]; myosin filament [GO:0032982]; smooth muscle contractile fiber [GO:0030485]; stress fiber [GO:0001725]	cardiac muscle cell development [GO:0055013]; elastic fiber assembly [GO:0048251]; skeletal muscle myosin thick filament assembly [GO:0030241]; smooth muscle contraction [GO:0006939]	actin filament binding [GO:0051015]; ATP binding [GO:0005524]; calmodulin binding [GO:0005516]; cytoskeletal motor activity [GO:0003774]; structural constituent of muscle [GO:0008307]	SUBCELLULAR LOCATION: Melanosome {ECO:0000250}. Cytoplasm, myofibril. Note=Thick filaments of the myofibrils.
A2A432	A2A432-2;A2A432	Cul4b	NA	NA	NA	NA	NA	NA	NA	NA	NA	NA	NA	NA	Cul4b	#NUM!	NA	NA	NA	NA	#NUM!	NA	NA	NA	NA	#NUM!	NA	NA	NA	NA	A2A432	CUL4B_MOUSE	Cul4b Kiaa0695	FUNCTION: Core component of multiple cullin-RING-based E3 ubiquitin-protein ligase complexes which mediate the ubiquitination and subsequent proteasomal degradation of target proteins. The functional specificity of the E3 ubiquitin-protein ligase complex depends on the variable substrate recognition subunit. CUL4B may act within the complex as a scaffold protein, contributing to catalysis through…	Cul4B-RING E3 ubiquitin ligase complex [GO:0031465]; Cul4-RING E3 ubiquitin ligase complex [GO:0080008]; cullin-RING ubiquitin ligase complex [GO:0031461]; cytosol [GO:0005829]; nucleoplasm [GO:0005654]; nucleus [GO:0005634]	cell cycle [GO:0007049]; cellular response to DNA damage stimulus [GO:0006974]; histone H2A monoubiquitination [GO:0035518]; neuron projection development [GO:0031175]; positive regulation of G1/S transition of mitotic cell cycle [GO:1900087]; positive regulation of protein catabolic process [GO:0045732]; proteasomal protein catabolic process [GO:0010498]; protein ubiquitination [GO:0016567]; rib…	damaged DNA binding [GO:0003684]; ubiquitin protein ligase binding [GO:0031625]; ubiquitin-protein transferase activity [GO:0004842]	SUBCELLULAR LOCATION: Nucleus {ECO:0000250|UniProtKB:Q13620}.
A2ASS6	A2ASS6-2;A2ASS6	Ttn	NA	NA	NA	NA	NA	NA	NA	NA	NA	NA	NA	NA	Ttn	#NUM!	NA	NA	NA	NA	#NUM!	NA	NA	NA	NA	#NUM!	NA	NA	NA	NA	A2ASS6	TITIN_MOUSE	Ttn	FUNCTION: Key component in the assembly and functioning of vertebrate striated muscles. By providing connections at the level of individual microfilaments, it contributes to the fine balance of forces between the two halves of the sarcomere. The size and extensibility of the cross-links are the main determinants of sarcomere extensibility properties of muscle. In non-muscle cells, seems to play a…	A band [GO:0031672]; condensed nuclear chromosome [GO:0000794]; I band [GO:0031674]; M band [GO:0031430]; muscle myosin complex [GO:0005859]; sarcomere [GO:0030017]; striated muscle thin filament [GO:0005865]; Z disc [GO:0030018]	adult heart development [GO:0007512]; cardiac muscle cell development [GO:0055013]; cardiac muscle contraction [GO:0060048]; cardiac muscle hypertrophy [GO:0003300]; cardiac muscle tissue morphogenesis [GO:0055008]; cardiac myofibril assembly [GO:0055003]; detection of muscle stretch [GO:0035995]; forward locomotion [GO:0043056]; heart development [GO:0007507]; heart growth [GO:0060419]; heart mo…	actin filament binding [GO:0051015]; actinin binding [GO:0042805]; ankyrin binding [GO:0030506]; ATP binding [GO:0005524]; calcium ion binding [GO:0005509]; calmodulin binding [GO:0005516]; enzyme binding [GO:0019899]; identical protein binding [GO:0042802]; muscle alpha-actinin binding [GO:0051371]; protease binding [GO:0002020]; protein kinase binding [GO:0019901]; protein self-association [GO:…	SUBCELLULAR LOCATION: Cytoplasm {ECO:0000305}. Nucleus {ECO:0000250|UniProtKB:Q8WZ42}.
P63017	P63017;P17156;P16627	Hspa8	16.3344	16.3376	NA	14.9647	20.7637	20.3625	NA	13.7069	19.4996	19.7144	15.8908	15.8063	Hspa8	16.336	1.37135	0.0157596	0.0261347	60	20.5631	6.85616	0.000970372	0.00132338	53	19.607	3.75843	0.000185886	0.000752397	30	P63017	HSP7C_MOUSE	Hspa8 Hsc70 Hsc73	FUNCTION: Molecular chaperone implicated in a wide variety of cellular processes, including protection of the proteome from stress, folding and transport of newly synthesized polypeptides, activation of proteolysis of misfolded proteins and the formation and dissociation of protein complexes. Plays a pivotal role in the protein quality control system, ensuring the correct folding of proteins, the…	asymmetric synapse [GO:0032279]; autophagosome [GO:0005776]; axon [GO:0030424]; cell surface [GO:0009986]; chaperone complex [GO:0101031]; cytoplasm [GO:0005737]; cytosol [GO:0005829]; dendrite [GO:0030425]; dendritic shaft [GO:0043198]; dendritic spine [GO:0043197]; extracellular exosome [GO:0070062]; glutamatergic synapse [GO:0098978]; glycinergic synapse [GO:0098690]; intermediate filament [GO…	aging [GO:0007568]; ATP metabolic process [GO:0046034]; cellular protein complex disassembly [GO:0043624]; cellular response to cadmium ion [GO:0071276]; cellular response to heat [GO:0034605]; cellular response to unfolded protein [GO:0034620]; cerebellum development [GO:0021549]; chaperone cofactor-dependent protein refolding [GO:0051085]; chaperone-mediated autophagy [GO:0061684]; chaperone-me…	A1 adenosine receptor binding [GO:0031686]; ADP binding [GO:0043531]; ATP binding [GO:0005524]; ATP hydrolysis activity [GO:0016887]; C3HC4-type RING finger domain binding [GO:0055131]; chaperone binding [GO:0051087]; clathrin-uncoating ATPase activity [GO:1990833]; enzyme binding [GO:0019899]; G protein-coupled receptor binding [GO:0001664]; heat shock protein binding [GO:0031072]; misfolded pro…	SUBCELLULAR LOCATION: Cytoplasm {ECO:0000250}. Melanosome {ECO:0000250}. Nucleus, nucleolus {ECO:0000250}. Cell membrane {ECO:0000250}. Note=Localized in cytoplasmic mRNP granules containing untranslated mRNAs. Translocates rapidly from the cytoplasm to the nuclei, and especially to the nucleoli, upon heat shock (By similarity). {ECO:0000250}.
P62259	P62259	Ywhae	NA	NA	NA	NA	16.1888	16.5961	10.8763	10.8763	NA	14.8734	NA	NA	Ywhae	#NUM!	NA	NA	NA	NA	16.3925	5.51618	5.55828e-05	0.00015231	281	14.8734	NA	NA	NA	NA	P62259	1433E_MOUSE	Ywhae	FUNCTION: Adapter protein implicated in the regulation of a large spectrum of both general and specialized signaling pathways. Binds to a large number of partners, usually by recognition of a phosphoserine or phosphothreonine motif. Binding generally results in the modulation of the activity of the binding partner. Positively regulates phosphorylated protein HSF1 nuclear export to the cytoplasm. …	axon [GO:0030424]; central region of growth cone [GO:0090724]; cytoplasm [GO:0005737]; cytosol [GO:0005829]; glutamatergic synapse [GO:0098978]; kinesin complex [GO:0005871]; melanosome [GO:0042470]; mitochondrion [GO:0005739]; nucleus [GO:0005634]; plasma membrane [GO:0005886]; synapse [GO:0045202]	cellular protein localization [GO:0034613]; cellular response to heat [GO:0034605]; cerebral cortex development [GO:0021987]; hippocampus development [GO:0021766]; MAPK cascade [GO:0000165]; negative regulation of calcium ion export across plasma membrane [GO:1905913]; negative regulation of calcium ion transmembrane transporter activity [GO:1901020]; negative regulation of peptidyl-serine dephos…	calcium channel regulator activity [GO:0005246]; enzyme binding [GO:0019899]; histone deacetylase binding [GO:0042826]; identical protein binding [GO:0042802]; phosphoprotein binding [GO:0051219]; phosphoserine residue binding [GO:0050815]; potassium channel regulator activity [GO:0015459]; protein-containing complex binding [GO:0044877]; protein domain specific binding [GO:0019904]; protein hete…	SUBCELLULAR LOCATION: Nucleus {ECO:0000250|UniProtKB:P62258}. Cytoplasm {ECO:0000250|UniProtKB:P62258}. Melanosome {ECO:0000250|UniProtKB:P62258}.
E9Q1P8	E9Q1P8	Irf2bp2	NA	NA	NA	NA	15.3708	NA	NA	NA	NA	NA	NA	NA	Irf2bp2	#NUM!	NA	NA	NA	NA	15.3708	NA	NA	NA	NA	#NUM!	NA	NA	NA	NA	E9Q1P8	I2BP2_MOUSE	Irf2bp2	FUNCTION: Acts as a transcriptional corepressor in a IRF2-dependent manner, this repression is not mediated by histone deacetylase activities. Represses the NFAT1-dependent transactivation of NFAT-responsive promoters. Acts as a coactivator of VEGFA expression in cardiac and skeletal muscles. Plays a role in immature B-cell differentiation (By similarity). {ECO:0000250|UniProtKB:Q7Z5L9}.	cytoplasm [GO:0005737]; nucleoplasm [GO:0005654]; nucleus [GO:0005634]	immature B cell differentiation [GO:0002327]; negative regulation of transcription by RNA polymerase II [GO:0000122]; regulation of transcription by RNA polymerase II [GO:0006357]	metal ion binding [GO:0046872]; transcription corepressor activity [GO:0003714]	SUBCELLULAR LOCATION: Cytoplasm {ECO:0000250}. Nucleus {ECO:0000250}.
Q02248	Q02248	Ctnnb1	13.1372	13.1111	9.74255	9.74255	15.1753	14.6607	10.8763	10.8763	14.3021	13.7468	10.2882	10.2882	Ctnnb1	13.1241	3.38159	8.42578e-05	0.000389173	120	14.918	4.04168	0.000260501	0.000435067	385	14.0245	3.73631	0.000622142	0.00177755	240	Q02248	CTNB1_MOUSE	Ctnnb1 Catnb	FUNCTION: Key downstream component of the canonical Wnt signaling pathway (PubMed:15132997). In the absence of Wnt, forms a complex with AXIN1, AXIN2, APC, CSNK1A1 and GSK3B that promotes phosphorylation on N-terminal Ser and Thr residues and ubiquitination of CTNNB1 via BTRC and its subsequent degradation by the proteasome. In the presence of Wnt ligand, CTNNB1 is not ubiquitinated and accumulat…	adherens junction [GO:0005912]; apical junction complex [GO:0043296]; apical part of cell [GO:0045177]; apicolateral plasma membrane [GO:0016327]; basolateral plasma membrane [GO:0016323]; beta-catenin destruction complex [GO:0030877]; beta-catenin-ICAT complex [GO:1990711]; beta-catenin-TCF7L2 complex [GO:0070369]; beta-catenin-TCF complex [GO:1990907]; bicellular tight junction [GO:0005923]; ca…	adherens junction assembly [GO:0034333]; adherens junction organization [GO:0034332]; animal organ development [GO:0048513]; anterior/posterior axis specification [GO:0009948]; astrocyte-dopaminergic neuron signaling [GO:0036520]; bone resorption [GO:0045453]; branching involved in blood vessel morphogenesis [GO:0001569]; branching involved in ureteric bud morphogenesis [GO:0001658]; canonical Wn…	alpha-catenin binding [GO:0045294]; beta-catenin binding [GO:0008013]; cadherin binding [GO:0045296]; chromatin binding [GO:0003682]; disordered domain specific binding [GO:0097718]; DNA-binding transcription factor binding [GO:0140297]; enzyme binding [GO:0019899]; estrogen receptor binding [GO:0030331]; histone methyltransferase binding [GO:1990226]; ionotropic glutamate receptor binding [GO:00…	SUBCELLULAR LOCATION: Cytoplasm {ECO:0000269|PubMed:30389919}. Nucleus {ECO:0000269|PubMed:30389919}. Cytoplasm, cytoskeleton. Cell junction, adherens junction {ECO:0000269|PubMed:20705246}. Cell junction {ECO:0000250|UniProtKB:B6V8E6}. Cell membrane {ECO:0000250|UniProtKB:P35222}. Cytoplasm, cytoskeleton, microtubule organizing center, centrosome {ECO:0000250|UniProtKB:P35222}. Cytoplasm, cytosk…
E9Q7R9	E9Q7R9	Cfap43	NA	NA	NA	NA	NA	NA	NA	NA	NA	NA	NA	NA	Cfap43	#NUM!	NA	NA	NA	NA	#NUM!	NA	NA	NA	NA	#NUM!	NA	NA	NA	NA	E9Q7R9	CFA43_MOUSE	Cfap43	FUNCTION: Flagellar protein involved in sperm flagellum axoneme organization and function (PubMed:28552195, PubMed:29449551, PubMed:31884020). Involved in the regulation of the beating frequency of motile cilia on the epithelial cells of the respiratory tract (PubMed:31884020). {ECO:0000269|PubMed:28552195, ECO:0000269|PubMed:29449551}.	9+2 motile cilium [GO:0097729]; axoneme [GO:0005930]; extracellular region [GO:0005576]	brain development [GO:0007420]; cerebrospinal fluid circulation [GO:0090660]; cilium assembly [GO:0060271]; epithelial cilium movement involved in extracellular fluid movement [GO:0003351]; flagellated sperm motility [GO:0030317]; motile cilium assembly [GO:0044458]; mucociliary clearance [GO:0120197]; regulation of cilium beat frequency [GO:0003356]; sperm axoneme assembly [GO:0007288]	NA	SUBCELLULAR LOCATION: Cell projection, cilium, flagellum {ECO:0000250|UniProtKB:Q57WH1}. Cytoplasm, cytoskeleton, flagellum axoneme {ECO:0000250|UniProtKB:Q57WH1}. Cytoplasm, cytoskeleton, cilium axoneme {ECO:0000269|PubMed:31884020}.
Q8VDD5	Q8VDD5	Myh9	NA	NA	11.9366	13.8268	16.039	15.6847	10.8763	10.8763	14.9189	16.4305	10.2882	13.6003	Myh9	#NUM!	NA	NA	NA	NA	15.8619	4.98557	5.74638e-05	0.000154809	319	15.6747	3.73048	0.077372	0.0992697	175	Q8VDD5	MYH9_MOUSE	Myh9	FUNCTION: Cellular myosin that appears to play a role in cytokinesis, cell shape, and specialized functions such as secretion and capping (PubMed:19401332). Required for cortical actin clearance prior to oocyte exocytosis (PubMed:31118423). Promotes cell motility in conjunction with S100A4 (By similarity). During cell spreading, plays an important role in cytoskeleton reorganization, focal contac…	actin cytoskeleton [GO:0015629]; actomyosin [GO:0042641]; actomyosin contractile ring [GO:0005826]; adherens junction [GO:0005912]; brush border [GO:0005903]; cell cortex [GO:0005938]; cell leading edge [GO:0031252]; cleavage furrow [GO:0032154]; COP9 signalosome [GO:0008180]; cortical cytoskeleton [GO:0030863]; cortical granule [GO:0060473]; cytoplasm [GO:0005737]; cytoplasmic side of plasma mem…	actin cytoskeleton reorganization [GO:0031532]; actin filament-based movement [GO:0030048]; actomyosin structure organization [GO:0031032]; angiogenesis [GO:0001525]; blood vessel endothelial cell migration [GO:0043534]; cell adhesion [GO:0007155]; cell-cell adhesion [GO:0098609]; cell morphogenesis involved in differentiation [GO:0000904]; cortical granule exocytosis [GO:0060471]; cytokinetic pr…	actin binding [GO:0003779]; actin filament binding [GO:0051015]; ADP binding [GO:0043531]; ATP binding [GO:0005524]; calmodulin binding [GO:0005516]; identical protein binding [GO:0042802]; integrin binding [GO:0005178]; microfilament motor activity [GO:0000146]; protein domain specific binding [GO:0019904]; protein homodimerization activity [GO:0042803]; protein-membrane adaptor activity [GO:004…	SUBCELLULAR LOCATION: Cytoplasm, cytoskeleton {ECO:0000269|PubMed:19401332}. Cytoplasm, cell cortex {ECO:0000269|PubMed:19401332, ECO:0000269|PubMed:31118423}. Cytoplasmic vesicle, secretory vesicle, Cortical granule {ECO:0000269|PubMed:31118423}. Note=Colocalizes with actin filaments at lamellipodia margins and at the leading edge of migrating cells (By similarity). In retinal pigment epithelial…
F8VPN2	F8VPN2-2;F8VPN2	Tex15	NA	13.2722	NA	12.6304	14.4061	11.2286	10.8763	10.8763	13.7759	NA	16.2971	14.2395	Tex15	13.2722	0.641774	0.246664	0.297492	NA	12.8174	1.94107	0.21365	0.219836	NA	13.7759	-1.49242	0.338915	0.374127	NA	F8VPN2	TEX15_MOUSE	Tex15	FUNCTION: Required during spermatogenesis for normal chromosome synapsis and meiotic recombination in germ cells. Necessary for formation of DMC1 and RAD51 foci on meiotic chromosomes, suggesting a specific role in DNA double-stranded break repair (PubMed:18283110). Essential executor of PIWIL4-piRNA pathway directed transposon DNA methylation and silencing in the male embryonic germ cells (PubMe…	cytoplasm [GO:0005737]; nucleus [GO:0005634]	cell differentiation [GO:0030154]; DNA methylation [GO:0006306]; DNA repair [GO:0006281]; fertilization [GO:0009566]; gene silencing by RNA [GO:0031047]; homeostasis of number of cells within a tissue [GO:0048873]; homologous chromosome pairing at meiosis [GO:0007129]; male genitalia development [GO:0030539]; male meiotic nuclear division [GO:0007140]; negative regulation of transposition [GO:001…	NA	SUBCELLULAR LOCATION: Cytoplasm {ECO:0000269|PubMed:18283110, ECO:0000269|PubMed:32381626}. Nucleus {ECO:0000269|PubMed:18283110, ECO:0000269|PubMed:32381626, ECO:0000269|PubMed:32719317}.
Q6PE01	Q6PE01	Snrnp40	NA	NA	NA	NA	16.3761	16.2951	10.8763	10.8763	NA	NA	NA	NA	Snrnp40	#NUM!	NA	NA	NA	NA	16.3356	5.45931	1.03815e-05	6.2737e-05	285	#NUM!	NA	NA	NA	NA	Q6PE01	SNR40_MOUSE	Snrnp40 Wdr57	FUNCTION: Required for pre-mRNA splicing as component of the activated spliceosome. Component of the U5 small nuclear ribonucleoprotein (snRNP) complex and the U4/U6-U5 tri-snRNP complex, building blocks of the spliceosome. {ECO:0000250|UniProtKB:Q96DI7}.	catalytic step 2 spliceosome [GO:0071013]; cytosol [GO:0005829]; nuclear speck [GO:0016607]; U2-type catalytic step 2 spliceosome [GO:0071007]	mRNA processing [GO:0006397]; RNA splicing [GO:0008380]	NA	SUBCELLULAR LOCATION: Nucleus {ECO:0000250|UniProtKB:Q96DI7}.
Q9Z130	Q9Z130	Hnrnpdl	NA	NA	NA	NA	16.9513	15.7061	10.8763	10.8763	NA	NA	NA	NA	Hnrnpdl	#NUM!	NA	NA	NA	NA	16.3287	5.45239	0.00120012	0.00159785	286	#NUM!	NA	NA	NA	NA	Q9Z130	HNRDL_MOUSE	Hnrnpdl Hnrpdl Jktbp	FUNCTION: Acts as a transcriptional regulator. Promotes transcription repression (By similarity). Promotes transcription activation in differentiated myotubes. Binds to double- and single-stranded DNA sequences (By similarity). Binds to the transcription suppressor CATR sequence of the COX5B promoter. Binds with high affinity to RNA molecules that contain AU-rich elements (AREs) found within the …	cytoplasm [GO:0005737]; nucleoplasm [GO:0005654]; nucleus [GO:0005634]	mRNA metabolic process [GO:0016071]; regulation of gene expression [GO:0010468]	DNA binding [GO:0003677]; double-stranded DNA binding [GO:0003690]; poly(A) binding [GO:0008143]; poly(G) binding [GO:0034046]; RNA binding [GO:0003723]; single-stranded DNA binding [GO:0003697]	SUBCELLULAR LOCATION: Nucleus {ECO:0000269|PubMed:10717477, ECO:0000269|PubMed:15190078}. Cytoplasm {ECO:0000250|UniProtKB:O14979}. Note=Shuttles between the nucleus and the cytoplasm in a TNPO1-dependent manner. {ECO:0000250|UniProtKB:O14979}.
P13864	P13864;P13864-2	Dnmt1	12.107	12.1917	9.74255	9.74255	15.4808	15.2651	10.8763	10.8763	13.5475	14.4712	10.2882	10.2882	Dnmt1	12.1493	2.4068	0.000282829	0.000941844	131	15.3729	4.49664	3.62518e-05	0.000120492	360	14.0094	3.72119	0.00205429	0.00436537	241	P13864	DNMT1_MOUSE	Dnmt1 Dnmt Met1 Uim	FUNCTION: Methylates CpG residues. Preferentially methylates hemimethylated DNA. Associates with DNA replication sites in S phase maintaining the methylation pattern in the newly synthesized strand, that is essential for epigenetic inheritance. Associates with chromatin during G2 and M phases to maintain DNA methylation independently of replication. It is responsible for maintaining methylation p…	cytoplasm [GO:0005737]; heterochromatin [GO:0000792]; neuronal cell body [GO:0043025]; nucleoplasm [GO:0005654]; nucleus [GO:0005634]; pericentric heterochromatin [GO:0005721]; protein-containing complex [GO:0032991]; replication fork [GO:0005657]	cellular response to amino acid stimulus [GO:0071230]; cellular response to bisphenol A [GO:1903926]; cellular response to transforming growth factor beta stimulus [GO:0071560]; DNA hypermethylation [GO:0044026]; DNA methylation [GO:0006306]; DNA methylation-dependent heterochromatin assembly [GO:0006346]; DNA methylation involved in embryo development [GO:0043045]; DNA methylation on cytosine [G…	chromatin binding [GO:0003682]; DNA (cytosine-5-)-methyltransferase activity [GO:0003886]; DNA (cytosine-5-)-methyltransferase activity, acting on CpG substrates [GO:0051718]; DNA binding [GO:0003677]; DNA-methyltransferase activity [GO:0009008]; estrogen receptor binding [GO:0030331]; histone deacetylase binding [GO:0042826]; methyl-CpG binding [GO:0008327]; methyltransferase activity [GO:000816…	SUBCELLULAR LOCATION: Nucleus {ECO:0000269|PubMed:11290321}. Cytoplasm {ECO:0000269|PubMed:11290321}. Note=It is nucleoplasmic through most of the cell cycle and associates with replication foci during S-phase. In germ cells, spermatogonia, preleptotene and leptotene spermatocytes all express high levels of nuclear protein, while the protein is not detected in pachytene spermatocytes, despite the…
Q9CQJ6	Q9CQJ6	Denr	NA	NA	NA	NA	16.5107	16.124	10.8763	10.8763	NA	NA	NA	NA	Denr	#NUM!	NA	NA	NA	NA	16.3174	5.44107	5.19582e-05	0.000147268	288	#NUM!	NA	NA	NA	NA	Q9CQJ6	DENR_MOUSE	Denr	FUNCTION: May be involved in the translation of target mRNAs by scanning and recognition of the initiation codon. Involved in translation initiation; promotes recruitment of aminoacetyled initiator tRNA to P site of 40S ribosomes. Can promote release of deacylated tRNA and mRNA from recycled 40S subunits following ABCE1-mediated dissociation of post-termination ribosomal complexes into subunits (…	NA	formation of translation preinitiation complex [GO:0001731]; IRES-dependent viral translational initiation [GO:0075522]; ribosome disassembly [GO:0032790]; translation reinitiation [GO:0002188]	mRNA binding [GO:0003729]; translation initiation factor activity [GO:0003743]	NA
O35129	O35129	Phb2	NA	NA	NA	NA	NA	NA	NA	NA	NA	NA	NA	NA	Phb2	#NUM!	NA	NA	NA	NA	#NUM!	NA	NA	NA	NA	#NUM!	NA	NA	NA	NA	O35129	PHB2_MOUSE	Phb2 Bap Bcap37 Rea	FUNCTION: Protein with pleiotropic attributes mediated in a cell-compartment- and tissue-specific manner, which include the plasma membrane-associated cell signaling functions, mitochondrial chaperone, and transcriptional co-regulator of transcription factors and sex steroid hormones in the nucleus. {ECO:0000269|PubMed:11302691, ECO:0000269|PubMed:12878603, ECO:0000269|PubMed:15140878, ECO:000026…	axon [GO:0030424]; cell periphery [GO:0071944]; cell surface [GO:0009986]; cytoplasm [GO:0005737]; GABA-ergic synapse [GO:0098982]; glutamatergic synapse [GO:0098978]; inner mitochondrial membrane protein complex [GO:0098800]; mitochondrial inner membrane [GO:0005743]; mitochondrial outer membrane [GO:0005741]; mitochondrial prohibitin complex [GO:0035632]; mitochondrion [GO:0005739]; nuclear mat…	activation of phospholipase C activity [GO:0007202]; activation of protein kinase C activity [GO:1990051]; antiviral innate immune response [GO:0140374]; B cell activation [GO:0042113]; CD40 signaling pathway [GO:0023035]; cell migration [GO:0016477]; cellular response to hypoxia [GO:0071456]; cellular response to retinoic acid [GO:0071300]; induction by virus of host autophagy [GO:0039520]; mamm…	amide binding [GO:0033218]; identical protein binding [GO:0042802]; protein C-terminus binding [GO:0008022]; protein heterodimerization activity [GO:0046982]; protein homodimerization activity [GO:0042803]; protein N-terminus binding [GO:0047485]; sphingolipid binding [GO:0046625]	SUBCELLULAR LOCATION: Mitochondrion inner membrane {ECO:0000269|PubMed:11302691, ECO:0000269|PubMed:20959514, ECO:0000269|PubMed:24856930}. Cytoplasm {ECO:0000269|PubMed:15140878}. Nucleus {ECO:0000269|PubMed:15140878, ECO:0000269|PubMed:20959514}. Cell membrane {ECO:0000250|UniProtKB:Q99623}.
P63037	P63037	Dnaja1	NA	NA	NA	NA	16.847	15.7851	10.8763	10.8763	16.3119	NA	NA	NA	Dnaja1	#NUM!	NA	NA	NA	NA	16.316	5.43975	0.00075093	0.00105579	289	16.3119	NA	NA	NA	NA	P63037	DNJA1_MOUSE	Dnaja1 Dnaj2 Hsj2 Hspf4	FUNCTION: Co-chaperone for HSPA8/Hsc70. Plays a role in protein transport into mitochondria via its role as co-chaperone. Stimulates ATP hydrolysis, but not the folding of unfolded proteins mediated by HSPA1A (in vitro). Promotes apoptosis in response to cellular stress mediated by exposure to anisomycin or UV (By similarity). Functions as co-chaperone for HSPA1B and negatively regulates the tran…	cytosol [GO:0005829]; endoplasmic reticulum [GO:0005783]; membrane [GO:0016020]; microtubule cytoskeleton [GO:0015630]; mitochondrion [GO:0005739]; nucleus [GO:0005634]; perinuclear region of cytoplasm [GO:0048471]	androgen receptor signaling pathway [GO:0030521]; flagellated sperm motility [GO:0030317]; negative regulation of apoptotic process [GO:0043066]; negative regulation of establishment of protein localization to mitochondrion [GO:1903748]; negative regulation of JUN kinase activity [GO:0043508]; negative regulation of nitrosative stress-induced intrinsic apoptotic signaling pathway [GO:1905259]; ne…	ATPase activator activity [GO:0001671]; ATP binding [GO:0005524]; C3HC4-type RING finger domain binding [GO:0055131]; chaperone binding [GO:0051087]; G protein-coupled receptor binding [GO:0001664]; Hsp70 protein binding [GO:0030544]; low-density lipoprotein particle receptor binding [GO:0050750]; metal ion binding [GO:0046872]; Tat protein binding [GO:0030957]; ubiquitin protein ligase binding […	SUBCELLULAR LOCATION: Membrane {ECO:0000250}; Lipid-anchor {ECO:0000250}. Cytoplasm {ECO:0000250}. Microsome {ECO:0000250}. Mitochondrion {ECO:0000250}. Nucleus {ECO:0000250}. Cytoplasm, perinuclear region {ECO:0000250}. Note=Primarily cytoplasmic and associated with microsomes. A minor proportion is associated with nuclei and mitochondria (By similarity). {ECO:0000250}.
O35326	O35326	Srsf5	NA	NA	NA	NA	18.899	NA	NA	NA	NA	18.0377	NA	NA	Srsf5	#NUM!	NA	NA	NA	NA	18.899	NA	NA	NA	NA	18.0377	NA	NA	NA	NA	O35326	SRSF5_MOUSE	Srsf5 Hrs Sfrs5	FUNCTION: May be required for progression through G1 and entry into S phase of cell growth. May play a regulatory role in pre-mRNA splicing. Autoregulates its own expression. Plays a role in constitutive splicing and can modulate the selection of alternative splice sites (By similarity). {ECO:0000250}.	cytosol [GO:0005829]; nuclear speck [GO:0016607]; nucleolus [GO:0005730]; nucleoplasm [GO:0005654]; nucleus [GO:0005634]	mRNA splicing, via spliceosome [GO:0000398]; positive regulation of RNA splicing [GO:0033120]; response to insulin [GO:0032868]; response to wounding [GO:0009611]	mRNA binding [GO:0003729]; protein kinase B binding [GO:0043422]; RNA binding [GO:0003723]; RS domain binding [GO:0050733]	SUBCELLULAR LOCATION: Nucleus {ECO:0000305}.
P35700	P35700	Prdx1	15.7331	15.6397	NA	14.6061	19.7253	19.8317	14.589	14.1419	18.1974	15.299	17.9485	16.3989	Prdx1	15.6864	1.08026	0.0286625	0.0435407	73	19.7785	5.41304	7.7716e-05	0.000185932	80	16.7482	-0.425452	0.765698	0.781794	NA	P35700	PRDX1_MOUSE	Prdx1 Msp23 Paga Tdpx2	FUNCTION: Thiol-specific peroxidase that catalyzes the reduction of hydrogen peroxide and organic hydroperoxides to water and alcohols, respectively. Plays a role in cell protection against oxidative stress by detoxifying peroxides and as sensor of hydrogen peroxide-mediated signaling events. Might participate in the signaling cascades of growth factors and tumor necrosis factor-alpha by regulati…	cytoplasm [GO:0005737]; cytosol [GO:0005829]; euchromatin [GO:0000791]; mitochondrial matrix [GO:0005759]; mitochondrion [GO:0005739]; myelin sheath [GO:0043209]; nucleolus [GO:0005730]; nucleus [GO:0005634]; peroxisomal matrix [GO:0005782]	cell population proliferation [GO:0008283]; cell redox homeostasis [GO:0045454]; erythrocyte homeostasis [GO:0034101]; hydrogen peroxide catabolic process [GO:0042744]; leukocyte activation [GO:0045321]; natural killer cell activation [GO:0030101]; natural killer cell mediated cytotoxicity [GO:0042267]; regulation of NIK/NF-kappaB signaling [GO:1901222]; regulation of stress-activated MAPK cascad…	heme binding [GO:0020037]; identical protein binding [GO:0042802]; peroxidase activity [GO:0004601]; peroxiredoxin activity [GO:0051920]; thioredoxin peroxidase activity [GO:0008379]	SUBCELLULAR LOCATION: Cytoplasm {ECO:0000250|UniProtKB:Q06830}.
Q6ZWX6	Q6ZWX6	Eif2s1	NA	NA	NA	NA	16.7989	15.7764	10.8763	10.8763	NA	15.3424	NA	NA	Eif2s1	#NUM!	NA	NA	NA	NA	16.2877	5.41139	0.000682676	0.000985613	290	15.3424	NA	NA	NA	NA	Q6ZWX6	IF2A_MOUSE	Eif2s1 Eif2a	FUNCTION: Functions in the early steps of protein synthesis by forming a ternary complex with GTP and initiator tRNA (PubMed:15277680, PubMed:19131336). This complex binds to a 40S ribosomal subunit, followed by mRNA binding to form a 43S pre-initiation complex (PubMed:15277680, PubMed:19131336). Junction of the 60S ribosomal subunit to form the 80S initiation complex is preceded by hydrolysis of…	cytoplasm [GO:0005737]; cytoplasmic stress granule [GO:0010494]; cytosol [GO:0005829]; eukaryotic 48S preinitiation complex [GO:0033290]; eukaryotic translation initiation factor 2B complex [GO:0005851]; eukaryotic translation initiation factor 2 complex [GO:0005850]; glial limiting end-foot [GO:0097451]; multi-eIF complex [GO:0043614]; nucleus [GO:0005634]; synapse [GO:0045202]; translation init…	aging [GO:0007568]; cellular response to amino acid starvation [GO:0034198]; cellular response to heat [GO:0034605]; cellular response to oxidative stress [GO:0034599]; cellular response to UV [GO:0034644]; negative regulation of guanyl-nucleotide exchange factor activity [GO:1905098]; negative regulation of translational initiation in response to stress [GO:0032057]; PERK-mediated unfolded prote…	ribosome binding [GO:0043022]; translation initiation factor activity [GO:0003743]	SUBCELLULAR LOCATION: Cytoplasm, Stress granule {ECO:0000269|PubMed:19861488}. Note=Colocalizes with NANOS3 in the stress granules. {ECO:0000269|PubMed:19861488}.
O55201	O55201;O55201-2	Supt5h	NA	NA	NA	NA	15.9084	14.6019	10.8763	10.8763	13.0819	14.8494	10.2882	10.2882	Supt5h	#NUM!	NA	NA	NA	NA	15.2551	4.37884	0.00275493	0.00338505	366	13.9656	3.67744	0.0123972	0.0192768	242	O55201	SPT5H_MOUSE	Supt5h Supt5	FUNCTION: Component of the DRB sensitivity-inducing factor complex (DSIF complex), which regulates mRNA processing and transcription elongation by RNA polymerase II. DSIF positively regulates mRNA capping by stimulating the mRNA guanylyltransferase activity of RNGTT/CAP1A. DSIF also acts cooperatively with the negative elongation factor complex (NELF complex) to enhance transcriptional pausing at…	DSIF complex [GO:0032044]; nucleoplasm [GO:0005654]; nucleus [GO:0005634]	negative regulation of DNA-templated transcription, elongation [GO:0032785]; negative regulation of mRNA polyadenylation [GO:1900364]; negative regulation of transcription by RNA polymerase II [GO:0000122]; positive regulation of DNA-templated transcription, elongation [GO:0032786]; positive regulation of macroautophagy [GO:0016239]; positive regulation of transcription by RNA polymerase II [GO:0…	chromatin binding [GO:0003682]; enzyme binding [GO:0019899]; mRNA binding [GO:0003729]; protein heterodimerization activity [GO:0046982]	SUBCELLULAR LOCATION: Nucleus {ECO:0000250}.
[truncated: 310 more rows]

## Sheet: GO Subcell Localisation Intens
stage	group	value_int	value_numb	tot
E14_5	Nucleus	95.0516	114	133
E14_5	Cytoplasm/Other	4.94837	19
W1	Nucleus	91.1977	345	442
W1	Cytoplasm/Other	8.8023	97
W8	Nucleus	94.4387	207	263
W8	Cytoplasm/Other	5.56133	56

## Sheet: Comparison Penrad-Mobayed et al
Penrad-Mobayed et al.	Our Data E14.5 ChIP-SICAP		Our Data 1W ChIP-SICAP		Our Data 8W ChIP-SICAP
[truncated: 605 more rows]
